# Supplementary material for: Integrated analysis of miRNA and mRNA expression profiles in response to Cd exposure in rice seedlings
Source: BMC Genomics. 2014 Oct 1;15(1):835. doi: 10.1186/1471-2164-15-835 (PMC4193161; doi:10.1186/1471-2164-15-835)
Supplement: Supplementary file 2 — Additional file 2: Table S10: Validation data for several key Cd-responsive genes. (XLSX 20 KB) [file 12864_2014_6517_MOESM2_ESM.xlsx]

## Sheet: Sheet1
Table S10 Validation data for several key Cd–responsive genes
category	locus number	log2CR/KR	log2CR2/KR	Real time data	SD	Function annotion
Transcription factors	LOC_Os01g61080.1	3.44	3.42	1.88	0.80	WRKY24, expressed
	LOC_Os05g03900.1	-6.05	-3.55	-3.58	1.01	WRKY109, expressed
	LOC_Os07g12340.1	3.87	3.58	2.85	0.27	NAC domain-containing protein 67, putative, expressed
	LOC_Os11g06770.1	10.53	9.43	3.95	1.95	ethylene-responsive transcription factor ERF110, putative, expressed
	LOC_Os03g20870.1	2.65	2.04	1.06	0.19	zinc finger, C3HC4 type domain containing protein, expressed
Kinase	LOC_Os10g06950.1	8.44	7.92	3.25	0.28	calcium-dependent protein kinase 12, putative, expressed
Metebolic enzymes	LOC_Os01g11730.1	-2.79	-2.59	-4.66	1.28	GDSL-like lipase/acylhydrolase, putative, expressed
	LOC_Os02g12690.1	-1.70	-2.20	-2.40	1.37	cytochrome P450, putative, expressed
	LOC_Os03g46070.1	2.99	3.48	3.34	0.51	thaumatin, putative, expressed
	LOC_Os05g31140.3	10.36	10.17	1.00	0.75	glycosyl hydrolases family 17, putative, expressed
	LOC_Os06g43410.1	-3.63	-3.47	-2.88	0.74	cytochrome P450, putative, expressed
	LOC_Os06g48240.1	8.36	9.89	1.05	0.33	AAA ATPase, putative, expressed
	LOC_Os07g05940.1	7.11	7.02	5.66	0.38	9-cis-epoxycarotenoid dioxygenase 1, chloroplast precursor, putative, expressed
	LOC_Os07g23570.1	5.07	5.26	2.74	0.63	cytochrome P450 72A1, putative, expressed
	LOC_Os09g34250.1	1.73	1.83	3.93	0.77	UDP-glucoronosyl and UDP-glucosyl transferase domain containing protein, expressed
Transporters	LOC_Os05g35050.1	5.81	7.36	2.22	0.83	ctr copper transporter family protein, putative, expressed
	LOC_Os02g32814.1	2.13	1.07	1.72	0.44	heavy metal-associated domain containing protein, expressed
	LOC_Os04g13210.1	3.37	3.26	3.99	1.12	multidrug resistance-associated protein, putative, expressed
	LOC_Os07g33780.1	2.03	2.23	1.50	1.13	pleiotropic drug resistance protein 5, putative, expressed
	LOC_Os01g42380.1	2.57	1.85	3.68	0.56	pleiotropic drug resistance protein, putative, expressed
	LOC_Os02g11760.1	1.83	1.45	1.26	0.45	pleiotropic drug resistance protein, putative, expressed
	LOC_Os12g42910.1	7.54	7.36	3.33	0.56	sodium/calcium exchanger protein, putative, expressed
	LOC_Os11g38160.1	9.07	9.32	2.01	1.38	transporter family protein, putative, expressed
	LOC_Os03g11900.1	2.39	2.21	2.57	0.63	transporter family protein, putative, expressed
	LOC_Os01g50100.1	2.25	2.40	2.86	1.03	ABC transporter, ATP-binding protein, putative, expressed
	LOC_Os01g50160.1	1.82	1.76	1.08	0.33	MDR-like ABC transporter, putative, expressed
	LOC_Os08g05590.1	7.22	7.89	4.65	0.28	aquaporin protein, putative, expressed
	LOC_Os03g20949.2	9.68	9.32	2.71	0.52	phospholipid-transporting ATPase, putative, expressed
	LOC_Os05g01030.1	1.94	2.37	1.32	0.42	phospholipid-transporting ATPase, putative, expressed
	LOC_Os12g08090.1	3.18	3.07	1.57	0.44	amino acid transporter, putative, expressed
	LOC_Os05g42250.1	5.21	7.19	1.73	0.18	cyclic nucleotide-gated ion channel 2, putative, expressed
	LOC_Os12g44110.2	7.02	7.00	3.77	1.08	ligA, putative, expressed
	LOC_Os04g56560.1	6.54	7.19	5.27	0.47	proton-dependent oligopeptide transport, putative, expressed
	LOC_Os10g20380.1	3.19	3.11	5.64	0.78	uncharacterized transporter C11D3.06, putative, expressed
	LOC_Os03g09980.1	-3.96	-3.65	-3.52	1.28	sulfate transporter, putative, expressed
	LOC_Os04g37990.1	-1.65	-1.75	-2.30	0.20	transporter family protein, putative, expressed
	LOC_Os05g04610.1	-0.28	-0.60	-0.79	0.36	ABC transporter, ATP-binding protein, putative, expressed
	LOC_Os02g51110.1	-1.53	-1.51	-3.49	0.33	aquaporin protein, putative, expressed
	LOC_Os02g03900.1	-0.76	-0.76	-2.60	0.66	metal transporter Nramp6, putative, expressed
	LOC_Os03g01700.1	-1.87	-1.95	-1.25	0.11	Silicon transporter
	LOC_Os02g54640.1	-1.31	-6.52	-2.98	0.61	glutamate receptor, putative, expressed
