# Supplementary material for: Integrated analysis of miRNA and mRNA expression profiles in response to Cd exposure in rice seedlings
Source: BMC Genomics. 2014 Oct 1;15(1):835. doi: 10.1186/1471-2164-15-835 (PMC4193161; doi:10.1186/1471-2164-15-835)
Supplement: Supplementary file 3 — Additional file 3: Table S11: Oligonucleotide primers used in Real-time PCR assays in this study. (XLSX 11 KB) [file 12864_2014_6517_MOESM3_ESM.xlsx]

## Sheet: Sheet1
Table S11. Oligonucleotide primers used in real-time PCR assays in this study.
Gene	Left primer	Right primer
LOC_Os01g03980.1	CCTTCGTGGAGGAGGACTTC	GATCCTCCAAATGTCGTCGT
LOC_Os01g11730.1	ACCCAAGGGTGCAAAGACTA	CTTTGGCACGTATGACATGG
LOC_Os01g32380.1	GACGAGGTCAGGGAGATGAG	GAACGCGAAGTCCTCCATTA
LOC_Os02g12690.1	CTCAACATGCGGTACATGCT	GGTGAAGCTGGAAGATGAGC
LOC_Os02g15930.1	AAGGAACCAGAAGCAGCAAA	CAAGAGGGGGCTCTTCTTTC
LOC_Os02g36440.1	CATGCAGTCGCAGTCATTCT	CGTCATCATCACCAACCATC
LOC_Os03g08320.1	CATGAAGGAGCACAGTGGAA	TCCATGGTCTTCCTCACCTC
LOC_Os03g16030.1	GAGGAGGTCAAGGTGGAGGT	GTGCCACTTGTCCGTCTTCT
LOC_Os03g46070.1	GGTGTTCAAGCAGGACCAGT	CGTCCTTGGGGTAGCTGTAG
LOC_Os03g55950.1	ATCAGCAGGCAAAGCCTAAA	TGCGCTCTTCTCTCTGATGA
LOC_Os04g01950.1	GTCGTCCTCCTCGACAGGTA	CTCTGCCGTAGGACTTCACC
LOC_Os05g03900.1	TGAAAGCTGATGGCAGTGTC	TCTGCCCATATTTCCTCCAG
LOC_Os05g51360.1	AGCTCTGGTTCCACCGAGTA	GAAGACGAGGATGACCTTGC
LOC_Os06g43410.1	GAACCGACTTCGAGTTCCTG	CCTCCCAATCAAAGTGGAAA
LOC_Os07g05940.1	GTCCAAGCCGTACCTCAAGT	ACGGCATAGTTCTCGGTGAC
LOC_Os07g12340.1	AGAGCAGGAAGGAGGAGGAG	GGCAGCGAGTAGTCCATCTC
LOC_Os07g23570.1	ACATTTCCGCAAGTGGATTC	CGTCCGGTCTGACAATACCT
LOC_Os10g06950.1	CGTCTTCCTCGTCATGGAGT	ATCATGAAGCGGACTTGCTT
LOC_Os11g01050.1	CTCCACCTTCAAGGAGCATC	GCGAGCCAGGACTGTATGTT
LOC_Os11g07770.1	GGCATGGGTGTAGCTCCTTA	CCGAAAGAGGTTGGTGATGT
osa-miR162a	TCGATAAACCTCTGCATCCAG
osa-miR319a-5p	AGCTGCCGAATCATCCATTCA
osa-miR3979-3p	CTTCGGGGGAGGAGAGAAGC
osa-miR3979-5p	TCTCTCTCTCCCTTGAAGGC
osa-miR171b	TGATTGAGCCGTGCCAATATC
osa-miR160a-3p	GCGTGCAAGGAGCCAAGCATG
osa-miR172a	AGAATCTTGATGATGCTGCAT
osa-miR172d-3p	AGAATCTTGATGATGCTGCAT
osa-miR396d	TCCACAGGCTTTCTTGAACGG
osa-miR396f-5p	TCTCCACAGGCTTTCTTGAACT
OsUBC	CCGTTTGTAGAGCCATAATTGCA	AGGTTGCCTGAGTCACAGTTAAGTG
U6	TACAGATAAGATTAGCATGGCCCC	GGACCATTTCTCGATTTGTACGTG
