# Supplementary material for: Integrated analysis of miRNA and mRNA expression profiles in response to Cd exposure in rice seedlings
Source: BMC Genomics. 2014 Oct 1;15(1):835. doi: 10.1186/1471-2164-15-835 (PMC4193161; doi:10.1186/1471-2164-15-835)
Supplement: Supplementary file 4 — Additional file 4: Table S1: Sequencing results for small RNAs from four libraries. (XLSX 11 KB) [file 12864_2014_6517_MOESM4_ESM.xlsx]

## Sheet: Sheet1
Table S1. Sequencing results for small RNAs from five libraries
	KR		CR		KS		CS
type	count	percent(%)	count	percent(%)	count	percent(%)	count	percent(%)
total_reads	21444595		21865367		17662030		21851135
high_quality	21390618	1	21765186	1	17596690	1	21791505		1
3'adapter_null	8157	0.0004	17712	0.0008	9959	0.0006	13777		0.0006
insert_null	5646	0.0003	2408	0.0001	1229	0.0001	2686		0.0001
5'adapter_contaminants	49655	0.0023	90040	0.0041	59703	0.0034	70663		0.0032
smaller_than_18nt	639018	0.0299	138580	0.0064	71353	0.0041	13987		0.0006
polyA	1172	0.0001	1944	0.0001	1229	0.0001	1866		0.0001
clean_reads	20686970	0.9671	21514502	0.9885	17453217	0.9918	21688526		0.9953
