# Supplementary material for: Integrated analysis of miRNA and mRNA expression profiles in response to Cd exposure in rice seedlings
Source: BMC Genomics. 2014 Oct 1;15(1):835. doi: 10.1186/1471-2164-15-835 (PMC4193161; doi:10.1186/1471-2164-15-835)
Supplement: Supplementary file 5 — Additional file 5: Table S2: Distribution of small RNAs among 11 different categories. (XLSX 11 KB) [file 12864_2014_6517_MOESM5_ESM.xlsx]

## Sheet: Sheet1
Table S2. Distribution of small RNAs among 11 different categories
	KR		CR		KS		CS
Category	Unique sRNAs	Total sRNAs	Unique sRNAs	Total sRNAs	Unique sRNAs	Total sRNAs	Unique sRNAs	Total sRNAs
exon_antisense	39656(0.79%)	65408(0.32%)	39508(0.63%)	60810(0.28%)	58453(1.19%)	106369(0.61%)	71161(1.19%)	131693(0.61%)
exon_sense	75067(1.49%)	140273(0.68%)	74565(1.2%)	121091(0.56%)	107602(2.19%)	188510(1.08%)	129007(2.16%)	233451(1.08%)
intron_antisense	79420(1.58%)	126587(0.61%)	83769(1.35%)	137174(0.64%)	105974(2.16%)	207574(1.19%)	130362(2.18%)	273928(1.26%)
intron_sense	95133(1.89%)	223705(1.08%)	98302(1.58%)	217032(1.01%)	124657(2.54%)	353154(2.02%)	149940(2.51%)	457191(2.11%)
miRNA	6657(0.13%)	6407999(30.98%)	6124(0.1%)	2784111(12.94%)	6900(0.14%)	5705285(32.69%)	7426(0.12%)	6444108(29.71%)
rRNA	199690(3.97%)	1611901(7.79%)	367914(5.91%)	2707752(12.59%)	40305(0.82%)	361160(2.07%)	49472(0.83%)	388803(1.79%)
repeat	1926019(38.27%)	4163179(20.12%)	2068135(33.22%)	4764706(22.15%)	2342028(47.72%)	6224856(35.67%)	2798106(46.81%)	8172828(37.68%)
snRNA	2245(0.04%)	12648(0.06%)	3015(0.05%)	13701(0.06%)	1462(0.03%)	3175(0.02%)	1787(0.03%)	3866(0.02%)
snoRNA	1867(0.04%)	4821(0.02%)	2235(0.04%)	5272(0.02%)	1361(0.03%)	2283(0.01%)	1653(0.03%)	2963(0.01%)
tRNA	48531(0.96%)	849076(4.1%)	117435(1.89%)	1820571(8.46%)	13350(0.27%)	375495(2.15%)	16674(0.28%)	430060(1.98%)
unann	2557946(50.83%)	7081373(34.23%)	3364576(54.04%)	8882282(41.29%)	2105438(42.9%)	3925356(22.49%)	2621403(43.86%)	5149635(23.74%)
total	5032231	20686970	6225578	21514502	4907530	17453217	5976991	21688526
