# Supplementary material for: Integrated analysis of miRNA and mRNA expression profiles in response to Cd exposure in rice seedlings
Source: BMC Genomics. 2014 Oct 1;15(1):835. doi: 10.1186/1471-2164-15-835 (PMC4193161; doi:10.1186/1471-2164-15-835)
Supplement: Supplementary file 6 — Additional file 6: Table S3: Differentially-expressed miRNAs in response to Cd stress in root libraries. (XLSX 17 KB) [file 12864_2014_6517_MOESM6_ESM.xlsx]

## Sheet: Sheet1
Table S3 Differentially expressed miRNAs under Cd stress in root library
MiRNA family	miRNA	fold change log2(CR/KR)	P value
osa-miR1317	osa-miR1317-3p	1.4363	4.2267e-24
osa-miR1433	osa-miR1433	-2.40708	2.22444e-15
osa-miR1436	osa-miR1436	-2.15172	5.881e-07
osa-miR1440	osa-miR1440b	-1.47176	0.00645296
osa-miR156	osa-miR156a	-1.94843	0
	osa-miR156b-3p	-1.17363	4.19981e-09
	osa-miR156b-5p	-1.94781	0
	osa-miR156c-3p	-1.50828	7.49613e-22
	osa-miR156c-5p	-1.94787	0
	osa-miR156d	-1.95085	0
	osa-miR156e	-1.94843	0
	osa-miR156f-5p	-1.95107	0
	osa-miR156g-3p	-1.50828	7.49613e-22
	osa-miR156g-5p	-1.94787	0
	osa-miR156h-5p	-1.95105	0
	osa-miR156i	-1.94843	0
	osa-miR156j-5p	-1.95105	0
	osa-miR156k	-3.87003	0
	osa-miR156l-3p	-1.05657	1.29047e-06
	osa-miR156l-5p	-2.18145	0
	osa-miR159a.2	-1.86793	4.25377e-55
osa-miR160	osa-miR160a-3p	-1.32836	4.74968e-134
	osa-miR160b-3p	-1.32836	4.74968e-134
	osa-miR160c-3p	-2.05655	0.000595174
	osa-miR160e-3p	-2.05651	2.70124e-06
osa-miR162	osa-miR162a	-1.96955	2.05993e-64
	osa-miR162b	-1.66802	9.47766e-11
osa-miR164	osa-miR164a	-1.35775	0
	osa-miR164b	-1.35753	0
	osa-miR164e	-1.34851	0
	osa-miR164f	-1.35753	0
osa-miR166	osa-miR166b-5p	-1.68754	6.86258e-48
	osa-miR166d-5p	-1.32506	3.23136e-14
	osa-miR166e-3p	-1.35583	4.65359e-23
osa-miR167	osa-miR167a-5p	-1.08901	0
	osa-miR167b	-1.08755	0
	osa-miR167c-3p	1.11341	0.00840394
	osa-miR167c-5p	-1.08897	0
	osa-miR167d-5p	-1.05477	0
	osa-miR167e-3p	-1.34192	0.00111403
	osa-miR167e-5p	-1.08935	0
	osa-miR167f	-1.05482	0
	osa-miR167g	-1.05068	0
	osa-miR167h-5p	-1.05425	0
	osa-miR167i-3p	-1.34192	0.00111403
	osa-miR167i-5p	-1.09007	0
	osa-miR167j	-1.05543	0
osa-miR168	osa-miR168a-3p	-1.28708	0
osa-miR169	osa-miR169b	-1.36806	1.40474e-87
	osa-miR169c	-1.37752	1.6175e-92
	osa-miR169e	-1.56905	6.06954e-09
	osa-miR169h	-1.05659	1.37205e-19
	osa-miR169i-3p	1.54219	3.67044e-24
	osa-miR169i-5p.1	-1.05659	1.37205e-19
	osa-miR169j	-1.05659	1.37205e-19
	osa-miR169k	-1.08394	4.28236e-20
	osa-miR169l	-1.08394	4.28236e-20
	osa-miR169m	-1.0328	1.74153e-18
	osa-miR169n	-2.52475	2.06839e-13
	osa-miR169o	-2.52475	2.06839e-13
osa-miR171	osa-miR171a	-1.86031	4.70472e-21
	osa-miR171b	-1.68919	6.15671e-112
	osa-miR171c-3p	-1.68919	6.15671e-112
	osa-miR171d-3p	-1.6903	3.98844e-112
	osa-miR171e-3p	-1.6903	3.98844e-112
	osa-miR171f-3p	-1.68081	3.23154e-115
	osa-miR171h	-1.44746	3.27661e-27
osa-miR172	osa-miR172a	-1.14926	4.79896e-33
	osa-miR172d-3p	-1.15144	3.44794e-33
osa-miR1846	osa-miR1846a-5p	2.26524	1.58341e-05
	osa-miR1846b-5p	2.26524	1.58341e-05
	osa-miR1846d-5p	-1.1636	0.0138173
	osa-miR1846e	1.31179	1.79006e-09
osa-miR1850.1	osa-miR1850.1	-1.62804	0
	osa-miR1850.2	1.88451	1.35021e-10
osa-miR1859	osa-miR1859	-1.47612	5.19804e-09
osa-miR1860	osa-miR1860-5p	-1.50916	3.75439e-05
osa-miR1861	osa-miR1861d	-1.08897	0.00293819
osa-miR1870	osa-miR1870-3p	1.46698	0.00967459
osa-miR2863	osa-miR2863c	1.12296	2.08516e-26
osa-miR2876	osa-miR2876-3p	-1.21698	0.00286191
	osa-miR2876-5p	-1.61293	2.21874e-05
osa-miR2878	osa-miR2878-3p	1.26532	0.0157055
osa-miR319	osa-miR319a-3p	-2.09224	0
	osa-miR319a-3p.2-3p	1.07378	0.000110107
	osa-miR319a-5p	-3.17245	5.21302e-06
	osa-miR319b	1.01741	0.000235779
osa-miR395	osa-miR395r	-1.00143	0.000268041
osa-miR396	osa-miR396a-3p	-1.93629	5.4084e-11
	osa-miR396a-5p	-1.38518	2.22182e-08
	osa-miR396b-3p	-1.92053	8.72637e-11
	osa-miR396b-5p	-1.38518	2.22182e-08
osa-miR3979	osa-miR3979-3p	-2.04264	0
	osa-miR3979-5p	-1.97277	0
osa-miR397	osa-miR397a	-1.25869	1.07886e-85
	osa-miR397b	-1.5022	1.08113e-113
osa-miR435	osa-miR435	-1.49261	0.000122125
osa-miR439	osa-miR439a	-1.24924	2.85656e-17
	osa-miR439c	-1.24924	2.85656e-17
	osa-miR439d	-1.21118	3.09489e-11
	osa-miR439e	-1.24924	2.85656e-17
	osa-miR439f	-1.24924	2.85656e-17
	osa-miR439g	-1.22843	1.85881e-11
	osa-miR439h	-1.24924	2.85656e-17
	osa-miR439i	-1.13847	3.31659e-15
osa-miR440	osa-miR440	1.3585	0.000359519
osa-miR444	osa-miR444a-3p.1	-1.19965	2.11925e-144
	osa-miR444a-3p.2	-1.1589	2.43474e-137
	osa-miR444a-5p	-1.59039	3.68077e-112
	osa-miR444b.1	-1.15175	4.16937e-33
	osa-miR444b.2	-1.4492	3.52637e-291
	osa-miR444c.1	-1.15175	4.16937e-33
	osa-miR444c.2	-1.44151	5.02273e-297
	osa-miR444d.1	-1.20122	2.73595e-144
	osa-miR444d.2	-1.18623	1.40569e-140
	osa-miR444d.3	-1.01222	0.000811396
	osa-miR444e	-1.12626	1.35277e-122
osa-miR5144	osa-miR5144-3p	-1.17212	0.0006863
	osa-miR5144-5p	-1.48457	7.10219e-102
	osa-miR5150-5p	1.66813	1.29125e-73
osa-miR5151	osa-miR5151	-1.46557	3.35712e-40
osa-miR5161	osa-miR5161	-1.80157	1.60984e-18
osa-miR529a	osa-miR529a	-1.84503	5.09244e-05
	osa-miR529b	-1.57932	4.42516e-35
osa-miR535	osa-miR535-3p	-1.76713	2.36137e-11
	osa-miR535-5p	-1.19376	0
osa-miR5501	osa-miR5501	-2.16244	2.60489e-13
osa-miR5508	osa-miR5508	-1.58382	7.36999e-17
osa-miR5512	osa-miR5512a	-1.32506	3.23136e-14
	osa-miR5512b	-1.30879	5.6307e-14
osa-miR5788	osa-miR5788	-1.68387	2.6771e-16
osa-miR5810	osa-miR5810	1.55342	1.40877e-05
osa-miR5813	osa-miR5813	-1.94109	1.90809e-11
osa-miR5821	osa-miR5821	-1.05666	0.0282718
osa-miR5825	osa-miR5825	1.19144	0.00424037
osa-miR6248	osa-miR6248	-3.68153	5.21783e-09
osa-miR810b.1	osa-miR810b.1	-1.19676	4.41275e-18
osa-miR812	osa-miR812o-3p	1.09017	0.0164132
	osa-miR812q	1.0809	0.00139835
	osa-miR812r	1.24597	6.28591e-17
	osa-miR812s	1.25277	2.03241e-07
