# Supplementary material for: Integrated analysis of miRNA and mRNA expression profiles in response to Cd exposure in rice seedlings
Source: BMC Genomics. 2014 Oct 1;15(1):835. doi: 10.1186/1471-2164-15-835 (PMC4193161; doi:10.1186/1471-2164-15-835)
Supplement: Supplementary file 7 — Additional file 7: Table S4: Differentially-expressed miRNAs in response to Cd stress in shoot libraries. (XLSX 12 KB) [file 12864_2014_6517_MOESM7_ESM.xlsx]

## Sheet: Sheet1
Table S4 Differentially expressed miRNAs under Cd stress in shoot library
MiRNA family	miRNA	fold change log2(CS/KS)	P value
osa-miR1317	osa-miR1317-5p	-2.79911	2.24711e-06
osa-miR1425	osa-miR1425-5p	-1.36707	5.4782e-30
osa-miR1433	osa-miR1433	-1.87092	1.26129e-18
osa-miR1437	osa-miR1437	-2.41277	6.52467e-06
osa-miR1440	osa-miR1440b	-1.22604	0.0037138
osa-miR156	osa-miR156k	1.34978	1.0744e-151
osa-miR159a.2	osa-miR159a.2	-2.20154	3.35391e-35
osa-miR160	osa-miR159f	-1.07907	0.00690955
	osa-miR160a-5p	-2.04277	1.35662e-32
	osa-miR160b-5p	-2.04277	1.35662e-32
	osa-miR160c-5p	-2.02963	1.87741e-32
	osa-miR160d-3p	-1.71786	9.0507e-06
	osa-miR160d-5p	-2.01528	1.20055e-32
	osa-miR160e-5p	-1.57646	9.89164e-10
	osa-miR160f-5p	-1.38388	0.00025629
osa-miR167	osa-miR167h-3p	-1.27391	6.0449e-15
osa-miR168	osa-miR168a-3p	-1.46708	3.2382e-264
osa-miR168	osa-miR169e	-1.03856	5.13907e-05
	osa-miR169i-3p	-1.06347	1.46557e-13
osa-miR171	osa-miR171b	-1.04361	8.71246e-43
	osa-miR171c-3p	-1.04361	8.71246e-43
	osa-miR171d-3p	-1.06096	9.86733e-44
	osa-miR171e-3p	-1.05622	2.74785e-43
	osa-miR171f-3p	-1.03519	6.23207e-42
osa-miR2118	osa-miR2118b	-2.81619	1.58261e-07
	osa-miR2118n	-2.81619	1.58261e-07
	osa-miR2118o	-1.51498	0.00392689
osa-miR393	osa-miR393b-3p	-1.10091	1.15929e-07
osa-miR394	osa-miR394	-2.74635	7.08389e-35
osa-miR396	osa-miR396a-5p	-1.01386	0.000378204
	osa-miR396b-5p	-1.01386	0.000378204
osa-miR398	osa-miR398b	-1.51989	0.000937637
osa-miR5144	osa-miR5144-3p	-1.05048	0.0130868
osa-miR529	osa-miR529a	1.90885	0.00122234
osa-miR535	osa-miR535-3p	-1.04275	0.000341554
osa-miR5502	osa-miR5502	-1.03339	0.0180404
osa-miR812	osa-miR812n-5p	-1.43891	0.00456051
osa-miR827	osa-miR827a	-1.31588	2.55127e-78
	osa-miR827b	-1.30859	4.81538e-78
