# Supplementary material for: Integrated analysis of miRNA and mRNA expression profiles in response to Cd exposure in rice seedlings
Source: BMC Genomics. 2014 Oct 1;15(1):835. doi: 10.1186/1471-2164-15-835 (PMC4193161; doi:10.1186/1471-2164-15-835)
Supplement: Supplementary file 8 — Additional file 8: Table S5: Identified new miRNA candidates in library KR, CR, KS and CS. (XLSX 110 KB) [file 12864_2014_6517_MOESM8_ESM.xlsx]

## Sheet: Sheet1
Table S5 Identified new miRNA candidates in library KR, CR, KS and CS
Id	location	mfe	Id(5p)	Id(3p)	count	count(5p)	count(3p)	seq	struct	seq(5p)	seq(3p)
KR-m0001	Chr10:3929901:3930002:+	-52.3	KR-m0001-5p	-	24	23	-	GCGCCGGCTCGCGGCTGCGGAGGAGGAGGGGGAGCCGAGCGCTGCTCCTCTCTTTCCCAGAGGCGAACCATGTCGGCAGCGGCGACGGCGTGCCGGCTCGCG	((((((((((((..(((.(((((.(((((((.(((.....))).))))))).))))))))..)))).....)))))).)).(((((((....)))..)))).	GCGGCTGCGGAGGAGGAGGGG	-
KR-m0002	Chr10:4000423:4000511:+	-33.1	KR-m0002-5p	-	7	7	-	TCATTGTTTGTCGATGTGCGACTACGGATCCGGCGCCGGCGACGGGAGCGAGCAACGGATCCATAGCCAGCGACGGGAGCAGGCAGCAG	...((((((((...(((((..(((.(((((((..((..((.......))..))..))))))).)))...)).)))...))))))))...	TCGATGTGCGACTACGGATCCGG	-
KR-m0003	Chr10:7391454:7391646:+	-58.1	KR-m0003-5p	-	8	8	-	CGAGATTCGGTGAAACTTTTGAAATTCCGGCCATCAATTTTGTATTACAGTAAGTTTATAAAATATATTAAGTATATGATATTATAACAGTACTTTTTAAGGCAAATCTATGCATATAATTTTCTGTTTTCAAAACTAAGCAATTTTATAAGAAATTAATGGCTGGAATTTCAAAAGTTTGACCAAATCTTGT	(((((((.(((.((((((((((((((((((((((.((((((.......((((...((((((..(((((.....)))))...))))))...)))).......(((......))).(((((.....(((((........)))))...))))).)))))).)))))))))))))))))))))).))).))))))).	TGAAACTTTTGAAATTCCGGC	-
KR-m0004	Chr10:10823578:10823679:+	-18.5	KR-m0004-5p	-	15	15	-	TATCACTACTTCTGGTTGATAGCGAAAGACATACATATCATACGTGGAAGGGATCCTCCTATGTTATACTATTCCACTCTCAACCATGAATTGATTTGATAG	(((((.((.((((((((((.((.(((((....(((((........(((.((...))))))))))....)).)))..)).))))))).))).))...))))).	TCTGGTTGATAGCGAAAGACAT	-
KR-m0005	Chr10:11863771:11863860:+	-60.4	-	KR-m0005-3p	16	-	16	ACGTGCAGCAGGACGATCAACGCGTTCCCCAATTATCTTCGACACTTCTTGTGTGATAATTGGGGAACGCGCCGATCGTCATGCTGTACG	.(((((((((.(((((((..(((((((((((((((((....((((.....)))))))))))))))))))))..))))))).)))))))))	-	TTGGGGAACGCGCCGATCGTC
KR-m0006	Chr10:14391028:14391160:+	-26.9	KR-m0006-5p	-	6	6	-	TGTTACAAAATAGGATATGATACATGGTGGCTCCAGCGCTTACCATAGAGTTTGCACCATCGCGGCAAGAAGCACTTAATGGCCTTTCTTGAGCGCATTAGTTTTATGTTTGATTTGCAATTTTCTGTGAGAA	(.(((((((((.(.(.((.(.((((((.((((...(((((((((((.((((((((.(......))))).....)))).)))).......)))))))...)))))))))).).)).).).))))..))))).).	TAGGATATGATACATGGTGGCTC	-
KR-m0007	Chr10:17115984:17116051:+	-19.9	KR-m0007-5p	-	10	9	-	CTTATATTATAGGATGGGGAAGTAGGGGTGTGTTCGCTACTCCAGTTTCCCAACTTGCATAGTAAACA	....(((((((((.(((((((.(.(((((((....)).)))))).))))))).)))..))))))....	AGGATGGGGAAGTAGGGGTGT	-
KR-m0008	Chr10:22380189:22380289:+	-28.4	-	KR-m0008-3p	11	-	10	AAAAAAAACCAATTCCTGACTATAAATCTGGATGAGGAATTGATTCTTTTTGGGATGGAGGGAGTACATATCTAGACTTGTAGTTAGGGTTTATCTTTTTT	.((((((......((((((((((((.((((((((......(((((((((((.....))))))))).)))))))))).))))))))))))......))))))	-	TATCTAGACTTGTAGTTAGGGTT
KR-m0009	Chr10:1575820:1575996:-	-54	-	KR-m0009-3p	5	-	5	GGGGGGTGGGTAGGTGGGGGGGAGGGGTGCTGTGAGGGGAGTAGTTTAGTTATATCGCATCCTGGGTGCGGTATATATATATATATATATATATATATATATATATATAGATGTATATATATATATATATAGAGAGAGAGAGCAGTACTGTTCGTGTTTTAGATGTGCATATTGCAG	..(.((((.(((.(((((.(.(((.((((((((.................(((((((((((...)))))))))))(((((((((((((((((((((.((((....)))).)))))))))))))))))))))..........)))))))).))).).)))...)).))).)))).)..	-	GTACTGTTCGTGTTTTAGATGTG
KR-m0010	Chr10:4044888:4045169:-	-64.8	KR-m0010-5p	-	9	9	-	TTTGGCATATTTGTAGTGGCATATATACGGACACACATTTAAAGTATTAAATGTAAACTAATAACAAAACAAATTACAAATTCCGCCGGTAAACTGGAGACGAATCTATTAAATCTAATTAATCCGTCATTAGCAAATGTTTACCGTAGCACCACATTGTCAAATCATGGCGTAATTAGACTCAAAAGATTCGTCTCGCAATTTTACATGCAAATTGTGCAATTGGTTTTTTTTCCACATTTAATGCTTCATGTATGTATCCAAATATTTGATGTGAAGGAA	(((..((((((.(((.(((.(((((((((((...........((((((((((((((((((((.......................((((....))))((((((((((......((((((((..((((.(((.(..(((((.............)))))..).))).))))..))))))))......))))))))))((((((((.......))))))))..)))))))).......)))))))))))))).))))))))))))..)))..))))))..))).	TTGTAGTGGCATATATACGGACA	-
KR-m0011	Chr10:9347547:9347758:-	-43.4	-	KR-m0011-3p	12	-	12	CCTATTAGTTCCTGTAGTTCTAAAGTATTCTCTTCATTCAATTGCCTTCTGAAACTTAACTCCAATTTTACCCTATCCCACACATGTCTGACAGACTTCTTACATTGCAAACTAATTTATACAACCCAGGGTACTGCACTCTAAGAGGAGCTTGTCCTAACTGTTGGATAGTATGGGGAAAGAGGATACTGCGAATATTGGATACATTGTAT	.......(((((.(((.(((...(((((((((((..((((.........))))......................(((((.((.((((((((((...(((((...((((.(((................)))..))))...)))))(((.....)))...)))))))))))).))))).)))))))))))..)))))).))).)).......	-	AGAGGATACTGCGAATATTGGA
KR-m0012	Chr10:17229589:17229690:-	-29.7	KR-m0012-5p	-	23	22	-	TACAATGTACCGATTACTGTAGCATCGATGGTGCGGCATGATGGCAGAGCAAATCCGAGCCGTTGGTTCCATCGATCCAACAGTTATTATGTGCTCCTTGCA	..(((.((((.(((.(((((.(.((((((((.((....(((((((.((.....))...))))))))).)))))))).).))))).)))..))))...)))..	CGATTACTGTAGCATCGATGGTG	-
KR-m0013	Chr11:5403834:5403956:+	-48.6	-	KR-m0013-3p	6	-	6	GAGACCAAGTCTCTGTTTACACCGTCCTCAAAACATGACAGGTAGACATAACTGCCATCTACAAGTAGTTAATTCTAGAGTACGTTAGTGCTTTGAGTAGGGTCTAAACAGAGACCTGGTCTA	.((((((.(((((((((((.(((.(.((((((.((((((...((((..(((((((.........)))))))..))))......)))).)).)))))).).))).))))))))))).)))))).	-	CTTTGAGTAGGGTCTAAACAGAG
KR-m0014	Chr11:11397079:11397161:+	-43.6	KR-m0014-5p	KR-m0014-3p	10	8	1	CGGGGCCAGATCCGCCGGTGGGAAGGTCATGCCCGCCGGATCCGTCAGCCATGACCTCCCTGCCGGCGTATTCGGTCGCTCGG	(((((((.(((.((((((((((.((((((((.(.(.((....)).).).)))))))).)))))))))).))).)))).).)).	TCCGCCGGTGGGAAGGTCATG	TGACCTCCCTGCCGGCGTATT
KR-m0015	Chr11:19583283:19583491:+	-85.9	-	KR-m0015-3p	16	-	15	TTCACGTTGTGCCTAATGCCACGTCCATCCCCACAACGCATGTCGTTTGTCTCAATCATGGTGAGAGATGCGGGCAGCCATGAGCTAGCCTCGAATGCCCTCCACCAAAACTAACATGCACGACATCTACACAATCTACACATCTACGCACGACATCTCATCGAGATGAATGACGTGCGCCATGGGGATGGACGCGGCATTAAGCGTGG	.(((((((.....(((((((.((((((((((((...(((((((((((((((((......(((((((..((((((((((.....))).)))(((..(((...................)))))).......................)))).....))))))))))))))))))))))))...)))))))))))).))))))))))))))	-	CCATGGGGATGGACGCGGCA
KR-m0016	Chr11:1433932:1434052:-	-43.2	-	KR-m0016-3p	15	-	15	GAACTGGTGTGTGCGGAAGTCAACGGCTTCAACACAGTAGTCCAGGATATCCAGGTCATCGTGGCGACTGCCCACGTCGCGGATGAAGGTGAGGAGGCGCTGCGGAGGCTGGCGGCAGTGG	..((((.(((((...((((((...)))))).))))).))))(((......((((.((.((((((((.((.(((((.((......))..))).)).)))))))))).))))))......)))	-	AGGAGGCGCTGCGGAGGCTG
KR-m0017	Chr11:4783864:4783968:-	-56.7	-	KR-m0017-3p	6	-	6	TTTAGCAGTTTGAAAAGCGTGCCACGAGTATCCAAAAGTTTATCCAAGTTATATAACATGTGGATGAAAATTTAGATACTCGTGGCATGCTTTTCAAACTACTAA	.((((.((((((((((((((((((((((((((.(((..((((((((.(((....)))...))))))))..))).)))))))))))))))))))))))))).))))	-	AGATACTCGTGGCATGCTTTTC
KR-m0018	Chr11:6081506:6081727:-	-102.8	KR-m0018-5p	-	8	8	-	GAGCCTTACATGGAGATTGAGAGGCTACTCCCTTTGGTAGCCAAGAATGACTTGCCTACGCTTTTGCCCTCTGTTGGCTCATCCATCCGTCTATCTATCTGCCATGGCAGATGGCAGATTAAGGGTTTCTGAAAGAAATTCTTGTGATAGGATGTGCAATGAGGCTGCATGGGCCGGTCTTCTTGGCTAGCCAGAGTGGCTCTCATCCACCATGCTAGGCCA	..((((..(((((.(..((((((.((((((....(((((((((((((.((((.(((((.((......((((.((((.(.((((((((.........(((((((((.....)))))))))(((((((((((...))))))))))).))).))))).)))))))))..)).))))).))))))))))))).))))))))))))))))..).)))))..))))..	TGGAGATTGAGAGGCTACTCCCT	-
KR-m0019	Chr11:12147701:12147994:-	-102.6	KR-m0019-5p	-	33	33	-	GTTGGTCCAATTAATCGTCGATCAGGCACAATTAATTGTCCGATCAGAGCACCTATCGATCACCTTTTGAACAATTCTTAGGGTTTAGCACATGTGAATATGTGCTACTACTGCTGGTTGCTTTATACTAGGGCAAGTGACCATCTTGCCATCAATTATTAGTGCTGTGATTGCTTTATACTATGCACTATATAGAATATAGGTTCTAGTATTCATAGTACTGATCAGGTCGACTAATCGAGGCTGATCGACGATTAATTTTCCTGGTCGGTCCCTTGGTGATCAGGATCAATC	........(((((((((((((((((.(.(.((((.(((.((((((.((.......))))))(((((..(((...)))..))))).(((((((((....)))))))))......(((((........)))))((((((.......)))))).......(((((((((((((.((((..(..(((((..((....))..)))))..)..)))).)))))))))))))..)).))).)))).).).))))))))))))))))).(((((((((.(.....).)))))))))......	TTAATCGTCGATCAGGCACAA	-
KR-m0020	Chr12:2441355:2441614:+	-149.5	KR-m0020-5p	-	236	234	-	GCCCGCGGCGGTGGGGCGGCGGTGGTGGCGGCGAAGGTGATGGACAGGAAGGAGCTGGCCGGGAGGAACAAGGAAGGGCGGGCGAGAACCGAGAGGGAGATCCTCGAGGCCGTCGACCACCCCTTCCTCCCGCGCCTCTACGGCGTGGCCGAGGGGGATCGCTGGTCCTGCCTCCTCACCGAGTTCTGCCCCGGCGGCGACCTCCACGTCCTCCGCCAGCGGCAGCCGCACCGCCGCTTCACCGAGTCCGCCGTCAGGTA	(((.((((((((((((((((((((.(((((.((..((((..((((.(((.(..((((.(((((.(((((.((((((((..(((((...((..((((.....))))..))...))).))..)))))))).(((((((.....)))))))..((((((((((...)))))).))))........)))))..)))))))))..).)))..))))..))))..)).).)))))))))))))))))))......)))))..))).	GTGGGGCGGCGGTGGTGGCGG	-
KR-m0021	Chr12:4865172:4865493:+	-113.4	KR-m0021-5p	KR-m0021-3p	29	27	2	TTTTCCTACATCTTTCACATGGTATTAGAGCTGAATTCTAAACCGTTGAATGATCGTCCAACAGCAACCCACGGCTACTAGGAGCTGTAGCTCCCACGGTAGTACCAAATCTGTTGCTTTTTCTGATCTGTTTCTTGTCATGAAAATCACTTTGAGATCTGTAGTGGAGGCTACATGGCATTGTTTTCCCCAAGTCTGTGGCTATCAACAGATTTGTGACCTGGCGTTGCTGCCATAATCAGCAGTGTGTTTGTGTTGGCTCTGCTTGGGGTTTAGCATCTTAGGTGTTAGCTCTGATACCTTGTGAGAGATTTAGAGACTT	...(((((.((((((((((.((((((((((((((..(((((...(((((((.....(((((((((((((((.(((((((.(((((....)))))...)))))..((((((((((((..(((((((((.........)))).)))))(((((...........))))).(((((((.(((.(((.......)))))))))))))..))))))))))).).))))).))))))).........((((.((..........)).))))))))))))))))...)))))..)))))))))))))).)))))))))).))).))...	TCTTTCACATGGTATTAGAGCT	CTCTGATACCTTGTGAGAGATT
KR-m0022	Chr12:7551571:7551855:+	-126.7	-	KR-m0022-3p	11	-	11	AAATTTAAAAATAGACCCTTCTAAAACTTATTTCCAAAATCTGAACCTTTTAGGCACGCGAACCAGGGTGGCGTCGCAAAACAACACTGACCCCACCCACAGCGGGCGTGATAGTTTTATTCTACCACGCCAACTATGGTGGTGTGGCAAGACAATGCTAAATAATGCTACCATGCCAGCCAAACTGGCGTGGCAGTATTGTTTTTCCTACTGAAAGTATTGTTTGGCGTGACCAAAAGGTTCAAATCTTGAAAATAAGTTTTGGAAGGGTTTATTTTTAAAATT	...((((((((((((((((((((((((((((((.(((.((.((((((((((.(((((((..((((((((((.((((...........)))).))))))..((..((((((.(((.......))).))))))..)).)))).)))))((.((((((((((((((((((((.(((((((((.....))))))))).))))))))))...........)))))))))).))....)))))))))))).)).))).))))))))))))))))))))))))))))))...	-	ATAAGTTTTGGAAGGGTTTAT
KR-m0023	Chr12:8804859:8805148:+	-87.8	KR-m0023-5p	-	20	20	-	CAGTGCAACAGAGAGCGTCGCGCTGTTTAGGTTCAGGACCGTTCCTTGTTATTTCATCTACTATAATCCAATCTATCCCTATTCATCCCGATTCTTCTCCACATAATCCTTGCCCATGACAACTTGGTATTAGAGCTTCGGTTCCGTGCCCATGGGTACCGAGATCGCTGCGGTTCCCAACATCAGCGAAGGCCTTGCCAAGATCTCAAAGAAGATGATGGACTTGGCGGCGCAACTCCAGGTTTTGGCGGCTCAATCAGCCGAGCAGGCCATGCCTCTCGGAGCCGCCG	..((((....(((((.((((.(.((..((((...((((....)))).(((((..........)))))..........))))..)).).))))..))))).......((..((((((((.......(((((..((((....)))).)))))))))))))..))..((((((..(((...)))..))))))..(((..((((..((((......))))..))).)..))).)))).............(((((((.......(((((.((((...)))))))))))))))).	GAGAGCGTCGCGCTGTTTAGGTT	-
KR-m0024	Chr12:12204684:12204898:+	-121.5	KR-m0024-5p	-	24	24	-	GGCCCGGGCGAGGGGGTCCTCGATCGGCGGCGCGGGGGAGGACGACTCAGACGGCGAGGTGGACGGGGCCCCGCGCCTCGTCGGGGAGGACTCGGCGGCGTTCCGGCTGGGCGACCAGCGGGTGGCGTCGTGGGTCTACTTCGGCGGGATACTCGCCGTGGTGCTGTGGGGGCTCAACGTGCTGTGGATCGACCCGGCCACCGGGGTCGGGACCA	(((((((.(..((.((((.((((((.((((((((...(((..(..(((...((((((((((..(((....)))))))))))))..)))((((((.(((((((((.(((((....))))).)).)))))))))))))((((.(((((((...))))))).))))......)..)))..)))))))).))))))...)))).))..).))))).)).	AGGGGGTCCTCGATCGGCGGCG	-
KR-m0025	Chr12:23914601:23914710:+	-59.6	-	KR-m0025-3p	21	-	21	CACGTCGGCGGCGGCCGGACCGCCGATGCCGACGACGACGCGGCCGTGGACATGGACATGGACCACTTCACGAATCCTCTTCGGCGGCGGCGGCGGCGGTCGCCGGAGAA	..(.((((((((.((((..((((((.((((((.((.((..(((..((((.(((....)))..))))..).))..)).)).)))))).)))))))))).)))))))).)..	-	TTCGGCGGCGGCGGCGGCGGT
KR-m0026	Chr12:7419752:7419912:-	-64.6	KR-m0026-5p	-	5	5	-	GGCGGCAGCGCGAGGAGGAGGAGGAGGAGTAGAATCGCGGTGGGTAGCGTCGTCATCAAACTCACCCCAATTAATTTTTCCTCCTCTTCTTCTAATCTTCTTGCTTACTTTGCTTGAGCTGAGCTGAGACTCAGAATGAAATGAGCTGAGCTGAGCTGCCT	...(((((...(((((((((((((((((((..(((.(.(((((((..............))))))).).))).))))))))))))))))))).....(((..((.......))..)))((.((((.((.((((........)))))).)))).))))))).	CGAGGAGGAGGAGGAGGAGTA	-
KR-m0027	Chr12:8540291:8540394:-	-31.7	KR-m0027-5p	-	8	8	-	TTTGTCCTAATGAGACAAAGAAGAGCCTCCTTCTTTACCACTTTAGGGGATGGGGGTGAAGGGGGACCTTCTTTTTTATGGTCCAAGAAAACGAACAGGGCATC	..((((((..((.((((((((((((..((((((((((((.(((........)))))))))))))))..)))))))))...)))))...........))))))..	TGAGACAAAGAAGAGCCTCCT	-
KR-m0028	Chr12:12883468:12883838:-	-120.6	KR-m0028-5p	KR-m0028-3p	20	17	2	AGTGGGAATGTCATGGACGATAGCGATGACACGAACACTTTGACTGGAGTTTCCGTCAATGATTTTTGTTGTAGACGTTCATCGATGTAGCCGATCATGAGGTAGTCATGGTTGTAGGTGTAGCCGTATATAGCTGAAGGCGAAAAAAAATTTACGCCACGGTGTGAAGATGAAAACTGCGATTGTTAGCATCTTGCACCTTTGTAGATGTTAGAGGATGTCATTGGGGACATCTTGCATATGTCAGAGGATGTCATTGGCGATGAGGCCACCACTTTGGTTGGTCCTTCTGCACCGTGAAGCAGTCATCACAATAGTGATGCCGAGTTGATGCAGTCGTTGTCGTCGTAGATGACGTGATCGATGCCATC	.((((.((((((((.((((((((((((..((..(((.(.(((((.(((...)))))))).)....(((((...(((((((.(((((((((((((((((((.....)))))))))(((.((((......)))).)))..((((.(((....))).))))..(((((.((((((..(((.......)))..)))))))))))..............((((((((......)))))))))).)))))).)))))))))...))))).((((((((((...))).))).))))((((........)))).((((((....))))))....)))..))..))))))))))))....)))))))......).)))).	TCATGGACGATAGCGATGACACG	TGCAGTCGTTGTCGTCGTAGATGACG
KR-m0029	Chr12:20660174:20660247:-	-28.9	KR-m0029-5p	-	335	325	-	GGTGGGGGAAAGAAGAGTGGGAACGTGGGCTTCTTTCACAGTGCGTACCTCTCTTTCTCTTCTTTCTCGCTCTG	((.(.((((((((((((.((((..(((.((............)).)))...)))).)))))))))))).).)).	AGAAGAGTGGGAACGTGGGCTT	-
KR-m0030	Chr12:23542099:23542231:-	-28.5	KR-m0030-5p	-	9	8	-	AGGTTATATCATCTTAATCTAGGTTGGACATTTTTTTTTACGAAGGGAGTACACGTGAAGTGAGCATGAGCACAGGGGCGGAGCTATGTATAGCTGGGGGTGTCCAGGAACCTGGTTAAAAAAATATTAACTA	.((((((((....((((.(((((((((((((((((...(((.......)))..(((....((.((....)).))...))).(((((....))))))))))))))))...))))))))))....))).))))).	ATCTTAATCTAGGTTGGACATT	-
KR-m0031	Chr1:9227368:9227522:+	-81.2	-	KR-m0031-3p	6	-	6	GCTGCTAACACATTCTGATGTACCAAGTACTCCCTCCATTCACAAATATAAGGGATTTTGGCTATATATCTGGACAAATACTTGTCCAGATACGTAAACAAAGATACAGAATCCCTTATATTTGTGGATGGAGGGATGACTTGGTGGGAAGCAGA	.(((((..(.(((....)))((((((((..((((((((((((((((((((((((((((((..(((.(((((((((((....))))))))))).)))..........))))))))))))))))))))))))))))))..)))))))))..))))).	-	TGGATGGAGGGATGACTTGGT
KR-m0032	Chr1:21690428:21690666:+	-74.6	KR-m0032-5p	-	9	9	-	AAGGGGGTGTTTGGGTGACTTTAGTTTGTGGTGTTTGGATCCAGGGACTTAACTTTAGTCTCTGTATTTAGACACTAATTTAGAGTATTAAATATAGACTACTTACAAAACTAATTACATAAATGAAAGCTAATTCGCGAGACAAATTTTTTAAGCCTAATTAATCCATAATTAGAGAATGTTTACTGTAGCATCACATAGGCTAATCATGGATTAATTAGGCTCAAAAGATTCGTCTC	.((...((((((((...(((((((....((((((((((((.((((((((.......)))))))).))))))))))))..))))))).))))))))...))............................((......))(((((.((((((((.((((((((((((((((.(((((...((((.............))))...))))).)))))))))))))))).)))))))).)))))	TTGGGTGACTTTAGTTTGTGGTG	-
KR-m0033	Chr1:25153468:25153664:+	-145.4	KR-m0033-5p	KR-m0033-3p	8	7	1	TTGAATCAAATCAAAGTGGATGTACCAGTAACAGACTACCAGTTTCTCATGCAATACCTGAAAGTTAAACTTAGTACTGTACTAATCTATAAACAGAGAGCAACACACATATTAGTACAGTACTAAGTTTAACTTTCAGGTATTGCATGAGAAATTGGTAGTCTGTTACTGGTACATCCACTTTGATTTGATTCAAG	((((((((((((((((((((((((((((((((((((((((((((((((((((((((((((((((((((((((((((((((((((((........................)))))))))))))))))))))))))))))))))))))))))))))))))))))))))))))))))))))))))))))))))))))).	TCAAAGTGGATGTACCAGTAA	ACTGGTACATCCACTTTGATT
KR-m0034	Chr1:33905626:33905879:+	-109.1	KR-m0034-5p	KR-m0034-3p	16	1	14	TCCTGATATCAAGTATGTTAAACCTGCACGGTGACATCTAAGAACCTATAATTAAAGAGCAATTTTACGGTCCTTAAGGAGGTAACATGAGGTACCATTTTTTCTATTGTAAATTTAGTACCTCTTGGTACCTTGGTACTAGGTACCTAGGTACCAAAGGTACTAAAATTTGGTACCTCATGGTACCTGCTCAAGAACCGTAGAATTGCTCATAATTAAAACCGATGTAGATTGATGTACGGTTGATAAAATGG	......(((((((((((((((..(((((((((................((((((..(((((((((((((((.(((.((.(((((.((((((((((((..(((.............((((((((.(((((((((.(((((...))))).))))))))))))))))))))..)))))))))))).))))).)).))).))))))))))))))).))))))..)))).))))).)))))))))..))))))......	GTATGTTAAACCTGCACGGTG	CCGATGTAGATTGATGTACGGTT
KR-m0035	Chr1:35803487:35803736:+	-63	KR-m0035-5p	-	9	9	-	AACCACATCTTTTCTCTTTTGAAAACGTCGGTAAGACATATATAGACAAGATACTCGTAGCTGTTTGATATTGATATTGCACAGTAGTAGTACAATCTCAGTGGTTTGTCAAACCGCTCGTTGGAACAAAACTTGTCTTTGCCCCCTGGGCCTGGACCGTCTGCAGTACTAGATCTCATTGAGTTCTGAAAACAATAGGCTACCTCAGGGACAAGACTGATATTTTGAGAAGCAGGACAGGAGCCTGGTA	.((((..(((((((((((((.((((.((((((...........(((((((.((((..((.((((.(((((....))))).))))))..))))((((...((((((((...)))))))).))))........))))))).....(((((((((((....((...(((.(((.(((...))).))).)))...))..))))))....))))).....)))))).)))).))))).)))).))))...)))).	TTTCTCTTTTGAAAACGTCGGTA	-
KR-m0036	Chr1:36036869:36036987:+	-41.8	-	KR-m0036-3p	9	-	9	GTTCACGCGCGATACCGCGCGGTCTCGCATTTTCACTGCGCGATACCAGCCGCAACATCTTTTCCGCGTCATTTTCGTGCAACGGTTGTGCGAGACTGATGGTATATTTGTGCAAAAGA	......(((((((((((..(((((((((((......(((((((.......(((............)))......)))))))......))))))))))).)))))...))))))......	-	GTGCGAGACTGATGGTATATTT
KR-m0037	Chr1:37241849:37241944:+	-35.6	KR-m0037-5p	-	5	5	-	TGGCCGACGAGCAGATCGAGCAGGGGTACGTGCTCACGTGCATCTCGTACCCCAAGTCGGACTGCGTCATCTACACCCACAAGGAAGAGGAGGTGC	(((..(((..((((.((((...(((((((((((......)))...))))))))...)))).)))))))..)))((((..(........)..)))).	GCAGATCGAGCAGGGGTACG	-
KR-m0038	Chr1:40619828:40620131:+	-63.6	-	KR-m0038-3p	23	-	22	GGCTGAGTTATTTTCCAACTTTTTCAACTCAATCTCTCTTATTTTTCACGCGCACATTTTTCAAACTGCTAAATTATACAATTACTTTTATAAAAATCTATACGAAAGTTTATTAGAAAATCATATTAATCTATTTTAAAAAATCTGCTAATATTTAATTAATCACGTGCTAATGGACTGCTCCGTTTTACGTGTGCAGGAGATTTGTTCCTAACGAGTTGCAGCGAACACAGCCATAACGGTAAGGTTACTAAGGGTGTGTTTGAGGAGAAGGAGATTGGAGAGATTGGGAAGATACGCAAAA	...((.((..((((((((.(((((((((((..((((.((((.....(((((.((((..((((...((((..............((((((.((........)).)))))).((((((.........((((......))))........))))))..........((((((..((((((....)))))).)))))).))))))))..))).(((.((..((((..((.......))..)))).)).))).......).)))))..))))))))..))).)))))))).))))))))..)).))...	-	AGGAGATTGGAGAGATTGGGAAG
KR-m0039	Chr1:4573009:4573312:-	-168.7	-	KR-m0039-3p	203	-	201	TACGCCTACTCGTACCCGGCGTCGAACACCTCCTCCTCCTTGTGCTTCCCTCCTCTCATGGCGGACCACATCGTCGACGGCGGCGGCGGCGGCGGCTGTTCCTTTGGTGAATTCCTGGAGCTCGGCCATTCCGTGTACTCGCTGCCGCTTCCGCCGCCGCCGTCGCAGCCGGTGGTGGTCGCCGGCGGGAACAATGATCAGTATGGCGTGTCGTCGTCGTCGTCGGCGGCGGCGACGACGAGCAGGATCGGGTTCAGGACGAGGTCGGAGGTGGAGGTGCTGGACGACGGGTTCAAGTGGCGAA	..((((.(((.(.(((((.((((.(.(((((((.(((((....(((((..((((....(((((.(((((((((.(((((((((((((((.((((((.(((((...((......)).))))).(((.....)))..........)))))).)))))))))))))))....)))).))))))))))....((((..(((((......((.((((((((((((((....)))))))))))))).))..))))).)))))))).))))).))))).))))))).).)))).))))).).)))))))..	-	GAGGTGCTGGACGACGGGTTC
KR-m0040	Chr1:24269814:24270037:-	-83	-	KR-m0040-3p	10	-	9	TCGCATTTTCTAGTGTTAATTTTCTGATATCTCAACCATAGAAAAAAGTACTTCCTCCGTTTCACAATATAAGTCATTCTAGTATTTCCCACATTAATACTGATGTTAATAAATCTAGATACATATATATGTCTAAATTCATTAATATCAGTATAAATGTGGAAAATACTAAAATAACTTACATTGTGAAACGGAGGTAGTATGTATTAGATGGACTCGTGCCC	..((((......((((((......)))))).....((((..((....(((((.(((((((((((((((.(((((.(((.((((((((.(((((((.((((((((((((((.(((.((((((........)))))).))).)))))))))))))).))))))).)))))))).))).))))).))))))))))))))).)))))...))..))))....))))..	-	CGGAGGTAGTATGTATTAGATGG
KR-m0041	Chr1:25690159:25690436:-	-122.4	-	KR-m0041-3p	6	-	6	AGCGCGGCGATCGCCCCGTCGGCCTCCTCAGTGAATGCGGCGTCATAGTCCGACCAGTCCCAGTTGCTCGCCGGCCGCTCGCCGCTGGCACCGGCCATGGGAGGAGGAGCGTGTCACGACGTTGCAGCCCGCCGCGAGGCAGACGACCGACACCAGGAGCGCGCGCGTGAGGTGTTCGCCGAAATGCCGATGTGGCGGGACGTGACGGCTTTGCGTGCGGAGAATGAGGTGGCGATTGCGGCTGTGTGTGGGTGGGTGGATGGATGGATGGATGGCGT	.((.(((((.......)))))))..((.((.....)).))((((((.(((((.(((...(((.((((((((((((((((((((((((((....))))(.(.(.(.(((((.(((((((.(......)(((((((((.((((..((.(.((((((..(.((....)).)..)))))).).))...))))..))))))))).)))))))))))).).).).)........)))))))..)))))))...)))))))).))).))).)))))..)))))).	-	TGGGTGGGTGGATGGATGGA
KR-m0042	Chr1:26803981:26804161:-	-104.8	KR-m0042-5p	-	18	18	-	CCAAAACAAATCCAACAGCTTAGATTCGTCCACGTCATCATGAGTAAAAATTTTATTCCCAGTAAAACTTTTACTCCAGGAATTTTACTCCTAGTAAAATTTTTACTCCTGAGTAAATCTGCGAGTAAAATTTTTACTCGTGATGACGTGGACGAATCTCAGCCGTTGGATTTGTTTTGGA	((((((((((((((((.(((.(((((((((((((((((((((((((((((((((((((.(((.......(((((((.((((((((((((...))))))))......))))))))))).))).))))))))))))))))))))))))))))))))))))).))).)))))))))))))))).	TCCAACAGCTTAGATTCGTCC	-
KR-m0043	Chr1:33552993:33553054:-	-29.8	KR-m0043-5p	-	11	11	-	TCCCTTAAAAAGAAGAGAGAGAGAGACTGCCATCGCCATCTCTCTCTCTTCTTTTTAACCAA	....((((((((((((((((((((....((....))..))))))))))))))))))))....	AGAAGAGAGAGAGAGACTGC	-
KR-m0044	Chr2:4831227:4831378:+	-102.6	-	KR-m0044-3p	5	-	5	CTTGCGCTCCTCCTCCTCGTCCTCGCCGTCGCCGCGGCGCGCCACGCGCTCCCGGCGGCGGGGAGCGACGCGCACCCGGGGTACGACGGCGCGGAGGACACCTGCGGGGTCCCGGCGGCGGCGGCGGCGGCGGGGAGGATGGAGGAGTACGG	.(((.((((((((...((.((((((((((((((((.((.((((.(((((((((((..(((.(......).)))..))))).......))))))..((((.((....)))))).)))))).)))))))))))))))).)).)))))))).)))	-	CGGCGGCGGCGGGGAGGATGG
KR-m0045	Chr2:6536236:6536348:+	-45.6	-	KR-m0045-3p	9	-	9	TCACTCCTTTAGCTCATGTTTGACTTGTTCATGCAGAAATAGCTCATAGTTTCCATACATGTCAGGACCATCTATTTCTGCCTGAACAAGTAAAACGTGAGCTAAATGACCGA	....((.((((((((((((((.(((((((((.((((((((((((.(((((......)).))).))......)))))))))).))))))))).)))))))))))))).))....	-	TGAACAAGTAAAACGTGAGCT
KR-m0046	Chr2:7588890:7589144:+	-72.6	KR-m0046-5p	-	14	13	-	AGGTCCAGGAACTTGTAGAAGTCGATGATGCCGCTACCGTCAGTATCCACCTCGCTAATAATGTCTTGTAGCTCCGCCTTCATCGGGTTCATGCCCAGAGTTTGCATTCTGGTTCCAAGCTTCTTGGTGGTGATTGAACTTGGATTTAGACCCACACATTTGAATTCATTCATCATTTTCGAAGTGCTATTTTGCTCAAATATTTGTAGTCAGAATAGCAGCATTATCTAACTTCTATATAGTAAATATGGGCAA	..(((((...((((((((((((.((((((((.(((((.(.((.(((...........))).)).)..)))))...((((.....))))......(((((((....)))))))..(((((...))))).((((((.(((..((((((((((........))))))))))))))))))).......(((((((((((((((....))).)).))))))))))))))))))..))))))))).))).....)))))..	ACTTGTAGAAGTCGATGATGCC	-
KR-m0047	Chr2:10630950:10631218:+	-45.8	KR-m0047-5p	-	7	7	-	AACAGACCAAAGAACTAGCGAACAGAATAAGCAGAGGATTTTTATCCTGGCAACAAAGATTACTTCATCGAGCCATATAGAGTAATGAGTGCATATTATTTAACCCCATACTACTCATGTAATCCCTTCAACTCACAATTGTAGTCCTCATACCTCGCATGCTCAGAGATGAGTCTCCATATATCCACCATCCAGAGTTCTGAAAATCTTAGCACTAATATCTGTCTGCCAACCTTGCTTTCTCAACATTCATTTTTCTTTGGAAGCTA	......((((((((..((.(((..((..((((((.((((....))))((((((((..((((((......(((.......((...(((((((....................)))))))....)).......)))......))))))(((((..(((.........))))))))......................(((.((((.....)))).)))......))).)))))...))))))..))....))).)).))))))))......	AGAACTAGCGAACAGAATAAGCA	-
KR-m0048	Chr2:15222744:15223110:+	-75.4	-	KR-m0048-3p	21	-	21	TAGATGTTGTTGTTATGCTTGATTTCTATCTTTCATGTTTTCATAAGTTGCATGTATGCATATTTTGTGTCATAATAAACAAAGGTTAAGGTGAAATATGAATTATGTATGAGTAAATGTAATTATATAATTTTGTATTCATGAGATGTATTCAGGTGAATTGCCAATTTAGATGATGGATTCTAACATATGTCATGTTGTAATTTTAAGTCATAATAATTTTAGGAAATGATTTTCCATATTAGATGTAGGGTCATTTACTTTAATTACTATGTGATACTCCGCACTTTGCTGCAGTATTCATGGATGAGTATACGTTAAATATTGTCGAAATGATGAAAGTTGAAATGTTGAGAAAATAATGTGT	.(.((((((((......(((((((((...(((((((..(((((((((((..((((((((.((((((((..........)))))(.(((((((..(((((((..(((((..((((.......(((((.(((.((.((((((((..((.....))..))))).))).)).))).)))))..))))..)))))..)))))))...))))))).).....(((((..((..(((((((((.(((.....))).)))))))))..))..)))))(((((.(((((((.(((...))).).)))))))))))))).))))))))..))).)))).))))..)))))))..)))..))))))..)))))))).)	-	GATGAAAGTTGAAATGTTGAGAA
KR-m0049	Chr2:16227790:16227920:+	-64.4	KR-m0049-5p	-	148	148	-	ACATCGAGGCTAAAGGAAGAAGAGAGAGAGTACAGCCTTAGTTCAGATCACATATGACTATCTTTTGCGAGTCTGATCGATACTCTGATGAAGGCTGTACCCTCTCTCTTCTTCTCTTAGCTTCTTGATGC	.((((((((((((.((((((((((((((.((((((((((...(((((((..((..((((..(....)..))))..)).))...)))))..)))))))))).)))))))))))))).))))))))..)))).	TAAAGGAAGAAGAGAGAGAGT	-
KR-m0050	Chr2:19544839:19544915:+	-26.6	KR-m0050-5p	-	11	10	-	TCCAAAGGATAGGAAGTTGGTGGTAGGGGTGGTCACAGACTCGCCACTCACCACCACCGCTACTTTTTTTAAAGGAG	(((..((((.(((.((((((((((.(((((((((...))).)))).)).)))))))..))).))).))))...))).	AGGAAGTTGGTGGTAGGGGTGG	-
KR-m0051	Chr2:21968199:21968387:+	-73.2	KR-m0051-5p	-	36	35	-	GAGAGGGAGAAGGCGGGGAGACCGGCGAGCATGCACAGAGAGGGAGGGAGCGGGGAGGCCCTCAGCCCGTTGATCCCCATGTCCCATTGGCGTCGACTCCCCGCGTCTTCGTTCGCCACACCGTCAGTAGTCCCCATCCCGACAACAGCGACGTCGTCGACGTCTGTCCTGCCGGTCAACTTCCTGTTG	((.((((((..(((((((((((((((((.........(.(((.(((((.((((((((((.....))).((((((.((.(((...))).)).))))))))))))).))))).))).).....((((.((.(((........))).))...))))))))))..)))).)))))))......)))))).)).	AGGCGGGGAGACCGGCGAGCA	-
KR-m0052	Chr2:26783138:26783205:+	-34	KR-m0052-5p	-	11	11	-	GTATCCATGAGTTTTGTGGGTGTAGGGGGGACTCAAGTCCCCCTGCACCCCGCACCTACGTTGGATCC	..(((((((((...(((((((((((((((.((....))))))))))).)))))).)).)).)))))..	GTTTTGTGGGTGTAGGGGGGA	-
KR-m0053	Chr2:27148134:27148282:+	-68.4	KR-m0053-5p	-	9	9	-	GGGCTTATCAAAGGGGCGCTTACTGAGAGTTCTTTGGCATTCTGTCCACCTCCTTGTCGAATCCTCAGAGACAGAAATCTCATATCTGTTGATCTTGGAGGTGGGCATACTGCCAATGGAGCTGTGTAGGCCTCCCTTTGTAAAACCCA	(((.....((((((((.((((((....((((((((((((...(((((((((((..(((((.......((((......)))).......)))).)..)))))))))))...)))))).))))))..)))))).)))))))).....))).	AAGGGGCGCTTACTGAGAGTTCT	-
KR-m0054	Chr2:32872327:32872420:+	-25.7	-	KR-m0054-3p	10	-	9	CCTCGTTTTACGTATCTTTCCAATCTTCTCAATCCCCTATCCCTCAAACTCACCCTTAGGCTCTGTTCGTTCTGGGGAGATAGGGGAGAATGAG	.(((((((........................(((((((((((((((((.((((....))...))...))).))))).))))))))))))))))	-	TCTGTTCGTTCTGGGGAGATAGG
KR-m0055	Chr2:1025569:1025803:-	-53.7	KR-m0055-5p	-	36	36	-	GTTCTTTTCTTCTGAAGATGAAGATGAAGATTAAGTTTTTTTTACGTAAAATGATGTGGTATTAACGTATAATTGATTGAGTTTTAATTATTATAAACTTAAAAAATAGATTAATATGATATTTTAGAGCAACTTTCATATACAAAGTTTTCGCACGAAACACACCGTTCAGCAGTTTAAAAAGCGTGCCACGAAAATCTTAATTTTCGTCCAACTCTTGTTGGAGAAAAGAACG	((((((((((((..((((....(((((((((((((.(((((...........(((((.(((((((..(((..((..((((((((..........)))))))).)))))..))))))).)))))...(((.((((((.......)))))))))..(((........)))...(((((((...)))).)))...))))).)))))))))))))....))))...)))))))))))).	TCTGAAGATGAAGATGAAGATTA	-
KR-m0056	Chr2:9393404:9393574:-	-113.2	KR-m0056-5p	KR-m0056-3p	12	1	10	TCCCGCGCGCACTTCCTCCTCCCGCCGCCTCCGCCTCCTCCGCCTCCGCCGCCGTCTCAGCCGTCGGCGCCGCCCGCGCGCGAGGGGAGGAACGGGTACGTGTTCGTGAAGGGGTTGAAGGGGGGTGGAGGAGGAGGAGGAGGCGGGGTGGGGGATGGTGTGGGCGTGGGC	.(((((((((((((((((((((((((.(((((.(((((((((((((((((.((((.((..((.(((((((.....)))).))).))..)).)))).((((....))))....))).....)))))))))))))).))))).))))))).)))))).)))))..))))))).	ACTTCCTCCTCCCGCCGCCTC	GGAGGCGGGGTGGGGGATGGTGT
KR-m0057	Chr2:11606037:11606345:-	-69.3	KR-m0057-5p	-	18	18	-	AGAAGGGGATTGGAGAGATTGGGAAGATACGTAAAACGAGGTGAGCCATTAGCACATGATTAATTAAGTATTAACTATTTTAAACTTCAAAAATAATTAATATGATTTTTTAAAGCAACTTTTCTATAGAATTATTTTTAAAAAAATGCACCGTGTAGTAGTTTGGAAAGCGTGCGCGCGGAAAAAGACCTGCGCCAGGTAACGGTGTACTGCTTTGAAGTAGTACTATTTGATACGGTTAGCAGCAGAAACTACTCGTAAGTACTACCTCTATATGTGCATTCTTTATCTCAATTTCAATTGACAAAA	....(..((((((((((((.(((((..((((((....((((((.((.....)).)))..........(((((((.((((((........)))))).))))))).....(((((((((.........(((((....)))))......((((((((...............((.((.((((((........)))))))).)).)))))))).)))))))))((((((((......(((((.(((.........))).))))))))))))))))..))))))..))))).)))))...)))))))..)....	TGGAGAGATTGGGAAGATACGTA	-
KR-m0058	Chr2:14279979:14280080:-	-18.5	KR-m0058-5p	-	15	15	-	TATCACTACTTCTGGTTGATAGCGAAAGACATACATATCATACGTGGAAGGGATCCTCCTATGTTATACTATTCCACTCTCAACCATGAATTGATTTGATAG	(((((.((.((((((((((.((.(((((....(((((........(((.((...))))))))))....)).)))..)).))))))).))).))...))))).	TCTGGTTGATAGCGAAAGACAT	-
KR-m0059	Chr2:24119974:24120105:-	-77.8	KR-m0059-5p	KR-m0059-3p	66	56	10	GGGCCGGTGCGGGCGCTGGGCGGTGACAGAAGAGAGTGAGCACACGGCCGGGCGGAACGGCACCGGCGGATGTGCCGTCGCGGCCGCGTGCTCACTGCTCTGTCTGTCATCCACTCCTCTCCCACCCCCCTC	(((..((((.(((.(..(((.((((((((((((((((((((((.((((((.(....(((((((........)))))))).)))))).))))))))).)))).))))))).)).)))..)))))))).)))..	CGGTGACAGAAGAGAGTGAGCAC	GCTCACTGCTCTGTCTGTCATCC
KR-m0060	Chr3:882984:883305:+	-107.2	KR-m0060-5p	-	19	19	-	GTCGCCCGGCTGTATGCATGGGCCGAGGACGTGGGCCCGCCCGTAGCGAACGATGCACCCGTGCTACTCGCCGTTGCCTGCGTCGGAGCACCAAGTCCAGGGCCGCGCCACCATCGTCGCGCACGTCCGCGTCCGCCGCCGCTGCCGCCTTTGTCCATTGTGACCACCGCTACCCTCGTCCTTGTCAACCGTGCTCGTCGCCTCTGTATGTCGCTGCCGCCGACCTTGTCCACCGCAGCTGTCGCCACCAATTTCGTCTGCCTCGGCCACGGCTGCCACCGTCATGCAGTTGCCCTCGCCCTCGTCGGTCGATGTTGCGGCT	.......(((((((.((((.((((((.((((.((((.........((((.(((.((((..(((((.(.((.(((.....))).))))))))((((.(.((((..(((........((((((.(((...(((.(.((....)).).)))...)))....))))))...)))..)))).)..))))......)))))))))))..(((((((.((.((.....(((...)))....((((((((.(((..................))).)))))))))).)).)))))))..)))).))...)).)))))).)))))))))))	TGTATGCATGGGCCGAGGACGT	-
KR-m0061	Chr3:4834229:4834519:+	-93.7	KR-m0061-5p	-	5	5	-	CGGTTGTTTCTCTGGAGACTAGGAGAGGGAACTTTTTTTTTCCTTTTTCCTTTTTGATATAAATGGCCGATCATTCGCCAAGGCAAGCCAATCAAGTCAAAAGAACGGAGAACTCGAGAAGAGGCACTATTCGGTTCTCTGTGGCAGCTGCTACAGTGCAAACCCAACGCTGCTGTAAAATATGGGCGACGTCGACCTGAAAGATTCTTGCACATTCATATGCGCGATCGCGACGATTCCCGATCGCACATTCGCACTCCCTTTCTGGTGTCTCCAGTAAATCTCAACCGC	((((((.....((((((((..(((((((((....................((((((((.....(((((((....))).........)))).....)))))))).(((((((((.((((.((.....)).)))))))))))))(((((((((......)))........)))))).......(((.((((.(((.........)))..)))).)))....(((.(((((((.((....)).))))))).)))......)))))))))...)))))))).......)))))).	TCTGGAGACTAGGAGAGGGAACT	-
KR-m0062	Chr3:13023783:13024065:+	-64.1	KR-m0062-5p	-	2911	2910	-	AGGACAGGTAGCTGGAGTAGCTCAGATGGTTAGAGCGTGTGGCTGTTAACCACAAGGTCGAAGGTTCAAGCCCTTCCTCTAGCGATATTTTTTTAAATTTTTTTTAGACTTTTCTGCTTTGCTGTTTGAACAATTTGTGTGAGAGAATTTGACCATTTGTTGCATTGCTGTTTGAACAATTTATATATGTGATAATTTCAACAATTTCTGCTTTGTTGATATTTTTTATAATTTTTTTAGACTTTTCTGCTTTGCTGTTTGAACTTTTCTGCTTTGCTGTTTG	.((((((..(((.((((.((.(((((((((.(((((((((((.......)))))((((((((((.......)))))....((((.......((((((.....))))))......))))....((((((((((....((((((.(((.........))).))))))...)))))))))).........(((((.(((.(((((((........))))))).)))..))))).........)))))...))))))))))))))).)).)))))))...)))))).	GCTGGAGTAGCTCAGATGGT	-
KR-m0063	Chr3:13256238:13256567:+	-54.4	KR-m0063-5p	-	10	10	-	TTCTATTGTATGTATATATTGCGGTAGGAGACTCTCGTTTTCGACTTTAAGAATAGAAAAATAAAACATTAAATATGTATATGTATTGAAATTTCTCCTTAATTACTTCACTTCCCAAGATGAACAATCAGCCATTTTGCCACAACAATAGCCCAGAGCACACCAACCGCGTCGATTTCTTTTTTCCCCCTCATGTCTAGAGATCTGAAACTAAAAAAAAAAAAAAGAAATTACCATGCAGTAAAAATCTAATTATAGCAACTTTCAGTTCAGCTAGCTCATTTTCAAGTGTGCTTCTTTTCAGACAACAATACGTGCATGTAAATGGCA	..(((((.(((((((.(((((..((..((((...(((....)))..(((((...(((((..(((.((((...........)))).)))...))))).))))).............(((((((..........)))))))................((((((((..((.((((.((((((((((((.....(((.(((....))).)))............))))))))))))...)))).)).............((((((((...))))..))))............))))))))..))))..))..))))).)))))))..)))))..	TGTATATATTGCGGTAGGAGACT	-
KR-m0064	Chr3:15639797:15639884:+	-37.1	-	KR-m0064-3p	7	-	7	TAGGGTATTAATGTATTATGGTCTTTTCTCCTCTCTCTCGTATAAAATATATTTTGTACGAGAGATGGGAAAAGACAACAATACCCCT	..(((((((...........((((((((((...((((((((((((((....)))))))))))))).))))))))))...)))))))..	-	TACGAGAGATGGGAAAAGACAA
KR-m0065	Chr3:15954121:15954360:+	-59	KR-m0065-5p	-	9	9	-	AAAGTAAGGCTCTGTTCGTTCTGGGGAGATAGGGGAGATTGATTCTTGTTTTCCGCGTGCACGCTTTTCAAACTACTAAACGGTGCATTTTTTGCAAAAAAAATTCTATAGGAAAGTTGCTTTAAAAATCATATTAATCTATTTTTGAAATTTAAAATAGTTAATACTCAATTAATCATGAGCTAATGGCTCACCTCGTTTTGCGTATCTCCCCAATCTCCTCAAACACACCCTAAGTAT	......(((...(((..(((.(((((((((.(((((((((((((.(((..........(((.(((((((..............((((.....))))..............))))))))))..))).)))))((((((.(((((((........)))))))))))))............((((((...))))))...(((...))).)))))))).))))))))))))))).)))......	TCTGTTCGTTCTGGGGAGATAGG	-
KR-m0066	Chr3:24900375:24900484:+	-27.9	-	KR-m0066-3p	10	-	10	AGTGGGTCGTACTCCCTTTGGCCTCGGAAAAACCAATGCAAATATCACCTAAGATAACGAATCTTGACAACCTTATATCCAGATTCGTTGAGGTGGTGTTACACCTCATC	.((((((((.........)))))..((.....))......((((((((((....((((((((((.((..........)).)))))))))))))))))))).)))......	-	TCCAGATTCGTTGAGGTGGTGTT
KR-m0067	Chr3:27928658:27928961:+	-71	-	KR-m0067-3p	10	-	9	GCAAGTAAAACAATTACCACCTTCCTCTCGATATAGCCATGATCTCATAGCCACCGTGTAGTAATATGTTTACTGATGTGTTCCATATATAGTATAAGAGTGAAAATTGATACTACGAGTATTGTTGCCCTGTATCACAAAATAGCCGTATGAATGAAAAACATTACAGGTTCAATCATACACCAGCGATAAAATTACTCACAGGTAAATCAAACTAGAAAATAAAAAAATGATTCAGCCAAAAATCCATCTGGTGGCTTTACTGGATCTTGCTATAAGGATGAAGAGGATGGTATGTGTCTTG	.((((....(((..(((((.((((.((((..((((((...(((((...((((((((.((((((.....((((((..((((((........))))))..))))))......))))))((((((((((((.((((........))))..((((((.((((............)))).))))))....)))))))...)))))...(((.(((((..................)))))..)))...........)))))))).....)))))..))))))..)).)).)))).)))))..)))))))	-	GCTATAAGGATGAAGAGGATGGT
KR-m0068	Chr3:29303962:29304283:+	-163.1	-	KR-m0068-3p	17	-	17	GGCCTTATTTAGATCCTTCGCACTATTAAATAGCCCTCCGAAATCTTGTTATTTAGGATTATTAAACATAGATTACTGATAAAACCTATTCCATAACCCCTAGGTTATTTTGCGAGACGAATCTAACCATGTATATTAATCCATGGTTAGCGGACAATTATAGCATCACTGTAGCAAATCATGGATTAATATACCTCGTTAGATTCGTCTCGCAAAATAGCCCAAGGATTATAGAATAAGTTTCGTCAGTAATCTACGTTTAATACTCCTAAATAGTAAGATTCCAAATGGCTATTTAATAGCTCGGAGGATCTAACAGGGC	.(((((..((((((((((((..(((((((((((((......(((((((((((((((((.((((((((.((((((((((((.((((.(((((.((((.((...(((((((((((((((((((((((((...((((((((((((((((((.((..(((.............))).)).))))))))))))))))))...)))))))))))))))))))))))))...)).)))).))))).)))).)))))))))))).)))))))).)))))))))))))))))......)))))))))))))..)))))))))))).)))))	-	GCTATTTAATAGCTCGGAGGAT
KR-m0069	Chr3:30546937:30547084:+	-62.3	KR-m0069-5p	-	10	10	-	AGGGAAGGAGTGAAACTGTCACAGCATGATCTAACCATCACGTACTCAGAAGAAGCCTCAGCTAGCCGCCTTCCTGTTCGAAACCAGCGAGCTGAGCTGATTTCTTGTCTGCAAGTTAGATCATGCTGGCAGCTTCACGCTTTCTCTT	((((((((.(((((.((((..((((((((((((((...((.(.((..(((((.(((.((((((.((.(..(((......)))..).)).)))))))))..))))).)))))...)))))))))))))))))).))))).)))))))).	TGAAACTGTCACAGCATGATCTA	-
KR-m0070	Chr3:31937564:31937821:+	-94.9	KR-m0070-5p	-	7	7	-	ATGAACATGTTTAGATTTATCTATGGGACATTAAATAGTATAACGAATCTGGACACGAACATATTCAGATTCGTTGTGCTATGTAATATCTTATCGGTGTTTAGGTTGTGTTTTATTTGGGATGGAGAGAGTAGTAACGTACTACGTCGTCCTCGTGTTTGTTAGTACGCGTGCAGGTTTGTAGATCGCCTTGGCGTTGCGTGGCCGGCGTTGGCGCCATCGATCGATCGGTACGAGTACGCATGCACGGTGTTCATT	((((((((.(((((((..(((.((((((.((((.(((((((((((((((((((..........))))))))))))))))))).)))).)))))).)))))))))).............(((((((.(..((((......)))).).)))))))(((((.(((..((((.(((((.((((....(((((...((((((.((((.....))))..)))))).))))))))).))))).))))))).))))))))))))).	TTAGATTTATCTATGGGACATTA	-
KR-m0071	Chr3:35084841:35085046:+	-121.7	-	KR-m0071-3p	20	-	20	TCCTCCTCGCGCTCCTCCTCCGCCGCCACGTCGCCGTCCCGCTCGCCCTCGCCGCTCGTCCCGCGCGCCTCGGTCCTCGGGGCACCGCGCGTCGCGGCGCAGCTCTCGTCCACCGAGGACGACAACGGCGGCGGCGAGGATGAGGTGTTCGACGAATCCACGGACTACGGGGACGACGAGGCGGCGGGGGAGGTGCTGGATGAGTT	..(((.((..((.((((((((((((((.(((((...(((((((((.(((((((((.((((.....(((((((((...((((((...((((......)))).)).))))...))))))).)).....))))))))))))).))))..(((((.........)))))..))))).))))).)))))))))))))).))..)).)))..	-	ACGAGGCGGCGGGGGAGGTGC
KR-m0072	Chr3:847675:847793:-	-53.1	-	KR-m0072-3p	29	-	29	ACTCTTGGTACAAGTCACACTACCGACTACTACCTGCGTTCCCAAATATAAGAGAATTTGTCTATGTAACTGCATAGGCAAAATCCCTCATGTTTGGGGATGGAGGTAGTACTAAGTAC	...(((((((..((((........)))).((((((.(((((((((((((.((.((.(((((((((((....))))))))))).)).)).))))))))))))).)))))))))))))...	-	CATGTTTGGGGATGGAGGTAG
KR-m0073	Chr3:2856397:2856610:-	-64.7	-	KR-m0073-3p	8	-	8	GCCTCTGCGCTCGAGGCCCCCCCGAATCCGCGAATCCGCCGACTCCCATGGCGAGCCAGGGAGAGCCCTCCTCCTCCTCCGATCCGTAAGTTTCCCCCCTTCCTGATCTAGCCTTTTCGATCTGGTAGATTATCGAATTTTTGCGATTTTTTTGCGATTTTTTTGGGTGATTTTAATGTTCGTGGGGTGGTGGTGGTGTTGTGAGCAGGAAGGG	.(((((((.(.(((.(((((.(((..(((((((((.(((((.......))))).(((((((((....)))).........((((.(.(((........))).).)))).............)))))((((((((.((...((((((.....)))))).....)).))))))))....))))))))).))).)).))).))).).))))..))).	-	GTGGGGTGGTGGTGGTGTTGTGA
KR-m0074	Chr3:5960226:5960332:-	-70.1	KR-m0074-5p	-	22	21	-	GCGGAGGAGGAGGCGGCGGGGTGGGTGACGGTCGAGGAGTGGGCGGGCTCCTCCGCCGCCGCGCTCTCCCGCACCGCCGTCCTCACCGCCTCCCCCTCCTCCTCCCT	..(((((((((((.((.((((((((.((((((((.((((.(.((((((......))..)))).).))))))....)))))))))))).)).)).)))))))))))..	AGGCGGCGGGGTGGGTGACGGT	-
KR-m0075	Chr3:13591879:13591989:-	-88.9	-	KR-m0075-3p	10	-	10	AGATCCTCTGCAGTCACTGCACTGTGCCTTTGTCACTGACATGTGGGCCCATTGATCTCCAGGCCTACATGTCAGTGACAAAGGCACGATGCAGTCGACTGTAGAGGATCC	.((((((((((((((((((((.(((((((((((((((((((((((((((............))))))))))))))))))))))))))).)))))).)))))))))))))).	-	AAAGGCACGATGCAGTCGACTG
KR-m0076	Chr3:14649483:14649717:-	-55.1	-	KR-m0076-3p	12	-	12	TCGGTCGAGCCGATCGATCACGTGAGCCGCCACATGCGTCTGCATGGGACGACACGAATCAATTATCAATCAATATATACTCCGTACCAGGGGTAGTGTCTTCGTGTCCTTCTACTCGATAACCAAACCTGGACATATACATCCTCTGTCCCAAAAAATACCAATCTATTACTATGATGTAACACATTCTAATACAACGAATATGGATCTCTCAGTACTAGATGGGTTTTTTTAT	(((((((...)))))))...((((...((((.(((((....))))))).)).))))...............................((((((..((((....((((((.....................))))))))))..))))))....((((((..(((.((((.((((..((.(...((.((((.........)))).))...)))..)))).)))))))..))))))..	-	ATGGATCTCTCAGTACTAGATGG
KR-m0077	Chr4:9183916:9184017:+	-18.5	KR-m0077-5p	-	15	15	-	TATCACTACTTCTGGTTGATAGCGAAAGACATACATATCATACGTGGAAGGGATCCTCCTATGTTATACTATTCCACTCTCAACCATGAATTGATTTGATAG	(((((.((.((((((((((.((.(((((....(((((........(((.((...))))))))))....)).)))..)).))))))).))).))...))))).	TCTGGTTGATAGCGAAAGACAT	-
KR-m0078	Chr4:31999454:31999621:+	-99.3	-	KR-m0078-3p	13	-	13	TCCTCCTCCTCCTCCTCGCCGTCGCCGCCGCGAGCGGGCGCGCTAGGGTTTCGGGCCGCCGCGGCGTCCTCCTCCTCCTCCTCCTCTTGTTCTGGTGGTCAGCGGGGGCGCGCGTCCGATGTCGTCGGGGGCAGCGGCGTCGGCGGCGGGGGTGGAGGCGGGGGCGGC	.(((((.(((((((((((((((((.((((((...((((((.(((.(.....).))))))).))((((((((((...((.((............)).))..)).))))))))((.((((((...)))))).)).)))))).)))))))))))).))))).)))))....	-	GCGTCGGCGGCGGGGGTGGAGG
KR-m0079	Chr4:32204200:32204492:+	-68.4	-	KR-m0079-3p	10	-	10	AGCGTTGGGTAGTACTTCCTCCGTATTAGGTTACACAAGTCGTTTAAATTTGTTGTCAAAATTAAACTATTTCAAATTTAATTAAGCTCATAGAAAAAAATAGAAACATTTTCAACCCAAGACAAAATATATTATGAAAAGATATTCAATTATCGATTTGACGAATCGAATTTGGTGTCGTAAATATTATACTATATTTGTCTACAAACTTATTTAATCTTGAAGCAGCTTGACTTTGATCAAAGTCAAAACGATTTATAATCTGGATGGAGTAGTAAGGGCATGCTCAATGT	.((((((((((((.((((((((((.((((((((...(((((((((..((((...((((((.((((.((.((((((..((((.((((......(((((...........)))))......(((((((.((((.(((((...(((((.(((...(((((((...)))))))..)))))))).......))))).))))))))))).....)))).))))..)))))).)).)))).))))))..))))..))))))))).))))))))))))))..).))).)).))))))))))	-	CTGGATGGAGTAGTAAGGGCA
KR-m0080	Chr4:3432006:3432152:-	-65	-	KR-m0080-3p	10	-	9	TGTTGGAACCATGCCACCCTATATTTACAAAATTTGAGATATACCACCCGTATCTCAATGACATGTAAGACCCACATGAGTCAATGACATGTGGGTCAGGGTGGCATATCACAAATTTTGTAAAATTTGTGTGGCATGGTTTAAATT	.(((.((((((((((((.(....(((((((((((((.(((((.((((((...((.....)).......((((((((((.........)))))))))).)))))).))))).)))))))))))))....).)))))))))))).))).	-	TTTTGTAAAATTTGTGTGGCAT
KR-m0081	Chr4:19059602:19059913:-	-64.2	-	KR-m0081-3p	11	-	10	TATGAATGTCTAGCTAGCAGTCTACTCTCTGTCTTAAAAAAAACTCTAATCCTAAATTCACAATGTGGCGTATTCTCGAAAAACTTCCTAATGTGGATTTAAAGACAGACAAAGGACACCTAAATAATAGCAAAATAAGTTAAATTGATGAATGGGTAGGTGAGAAGTATTGAAAAGATAAAACTTCTCGATTTGCAGACCGATGGTAGGTAAGAAGGTAAAAAGCTGGTTTCTTTTGGATAGATTTTAAACTCTAGAAATTGGTTTATTATAGAACGGAGGGAGTAGCACAGCGTAGCAGGTACATCGATT	.((..((((((.((((((.((((((((((((((((.................((((((((((.((.((((......))........)))).)))))))))))))))))).......((((((........(((...........))).........))))))((((((.(((......))).))))))...(((((..(((...)))..)))))...((((.((((((((((((((((((.....))))))....)))))))))))).))))..........)))))).)).)).)))).)).))))..)).	-	AGGGAGTAGCACAGCGTAGCAGG
KR-m0082	Chr4:20650418:20650740:-	-152.9	KR-m0082-5p	-	17	16	-	CGTGCGGTCTCACGGAATGGAAGAGCGAGACCGTTCGGTCTCGCAGAAGCAATCAGCGACATTGTCCAATAGGATCCATTTGATTAGTGGTTAATTACTTAATTAACATTTAACTAATAATAATTAGTGATTAATTATTCTAATTAATGATTAATTAATTAATTATTAATTAATCACTAATAAGGATAATTAACCACTAATTAAATTGGCAAGGCACGGTATCGCTCTTTGCTTGAGCGATAGCGTTGATTGCTTCAGCGCTATCGCTGTTTGCTTGGGCGAGACCGCGCGGTCTCGCACTGCTACCGTGCGAGACCGTGCGC	(((((((((((((((..(((.((.((((((((((.(((((((((..((((((.((((((....((((....))))((((((((((((((((((((((((.(((((..(((.....)))..)))))))))))..((((((((.((((.((((((((((((.....)))))))))))).)))).))))))))))))))))))))))).)))..........((((((((.......))))))))(((((((.....)))))))..)))))).))))))..))))))))).)))))))))).)).)))))))..))))))))))).	CACGGAATGGAAGAGCGAGAC	-
KR-m0083	Chr4:24905281:24905427:-	-49	KR-m0083-5p	-	11	10	-	GGCGGCCGGGGGGCGTGTGGAAAGAAAGGGAGCTCAGGGAGGATAGAGCCATCGCCAAGATCAGCAGCACGACGCGTCGTGGCAACGCACCATAGGCTTGGGCGTCTTCTTCTTCTTCTTCTTCTCCAGCGAGCTCACAAGCAGCCC	(((.((..(.((((.(((((((((((((((((...(((((((((......)))((((.(((..((........))))).)))).((((.(((......))))))))))))))))))).))))).)))).)).)))).)..)).))).	GGGCGTGTGGAAAGAAAGGGA	-
KR-m0084	Chr4:28903261:28903373:-	-38.6	KR-m0084-5p	-	12	11	-	TACGGGTCCCATAGCTTGCACTGTGAGAGGCCTAAGTTGGATAGCTCCGAGGTGAAGATTTAGTTAAGAGCCCCTTCTTAAAGACTCTTAAAAGTGCTTGTTAGGGATAAACT	.....(((((.((((..(((((.((((((...((((..((...((((..((.(((....))).))..)))).))..))))....))))))..)))))..))))))))).....	ATAGCTTGCACTGTGAGAGGCCT	-
KR-m0085	Chr4:30871037:30871122:-	-48.8	KR-m0085-5p	-	21	21	-	GTCCTGCAGGGAGGCGGCGTCGGCGGCGGCGACGCGGTAGATGCGGTTGACGGCGGCCGCCGCGGCGTCGTCCGGTGGCGGAGGCG	(((((((...(.((((((((((.(((((((..(((.((.(((...))).)).)))))))))))))))))))))....)))).))).	GAGGCGGCGTCGGCGGCGGCG	-
KR-m0086	Chr5:811733:811924:+	-116.6	KR-m0086-5p	-	10	10	-	GCGCCGTCGCACCCCCCTTTGCCGGCGCGCGCACTCACCCGAGAGTGAGTGCGCCGCCGTCGAGCGGCTGTGCAGCGGCGCCCGGCAAGCCGGCGGCGCGGCGCCGCCCCCTCTTTTCTCTCCCGCGTCGGCGTGAGGACGACCGGTGGTGGCATGACTCCCGCGCGCGTCGGCGGCGGCCGGCGGCGGCGG	(((((((.((((..((.((((.(((((.((((((((((......))))))))))))))).)))).))..)))).)))))))(((((..(((((((((((((.((((((.((..((.((.(((.(((....))).))))).))..)).)))))).......)))))).)))))))....)))))((....)).	ACCCCCCTTTGCCGGCGCGCGC	-
KR-m0087	Chr5:1970925:1971024:+	-54.6	-	KR-m0087-3p	7	-	6	ATGGTGAAGTACTCTCTCCGGTCAAATTTATTTGACGCTGGGTGTACTAAGTTTAGTACTCCCAGCATCAAATAAATGTGACTAGAGGGAGTTTCACAAA	...(((((..((((((((.(((((.((((((((((.((((((.((((((....)))))).)))))).)))))))))).))))).)))))))))))))...	-	AAATAAATGTGACTAGAGGGA
KR-m0088	Chr5:5258193:5258392:+	-101.1	-	KR-m0088-3p	11	-	11	TAATTTTAAAAGTAGACCCTCCCAAAACTTTTTTCCATCTGAAGCTTTTGGCCACGCCAGCCCGCCTGGCATGACAAAACAACACTAACACACCACCCGTAGCAGGCGTGACAGTATTGTTTTGCCACGCCAGCCTGGTTGGCATGGCCAAAAGGTTCAGATCTTGAAAATAAGTTTTGGAAGGGTTTATTTTTACAATT	.((((.((((((((((((((.((((((((((((((.(((((((.((((((((((.(((((((.(.(((((.((.((((((((.(((..(((.((..........)).)))..))).)))))))).)).))))).).))))))).)))))))))).)))))))...))))).))))))))).)))))))))))))).))))	-	ATAAGTTTTGGAAGGGTTTAT
KR-m0089	Chr5:19334480:19334563:+	-23.4	KR-m0089-5p	-	13	12	-	GACGCCATTCCGTGGAATGGCATTGTGGCGAAACTCACTCTTGGCAGTGGCAGAATAGCCAATTTCTCGGCAGAAAGAGGCGGT	..((((.(((((.(((((((((((.((.((...(........)....)).)).))).))).))))).))).....)).))))..	CGTGGAATGGCATTGTGGCGAA	-
KR-m0090	Chr5:22060929:22061138:+	-113.4	KR-m0090-5p	KR-m0090-3p	25	19	5	TAATTCTCTCCCCTCTCCTCCTCTTCACCACCACCACCACCACCAGCAGCAGCAGAGAGCACCATCTCCATCCAATAATCCCCATGCTTGCGCACCACTCCCGGCCACATCCCGCGCGAGGAGGAGGAGGAGGAGGAGGGTGTGCTTGATCCGCGCTCCCGCCTGGTTGGTGGTGGTGGGGTGAGGGGGGAGGGATGGGAGGGGAGGCAC	...(((((((((.((((.(((((((((((.((((((((((((((((((((.((.(((((((((.(((((.(((.....(((((.(.(((((((....................))))))).))).)))...))))))))).))))))..)).)))))...).)))).))))))))))))))))))))))).)))).))))))))).....	CTCTTCACCACCACCACCACCA	GTGGTGGTGGGGTGAGGGGGG
KR-m0091	Chr5:29092510:29092818:+	-76.9	KR-m0091-5p	-	11	10	-	GATATTTTGGGTGCGATGAAGAGAGTTTGGTTCTTATATCGATCGCCGCTGATGGTGATATGATGTTTACCTTTACCATTGGTTCGTATTCGCTGAGCATCCGTTCAAGTCTCTCTCTTTCTCTGTGTTTGTTTGTTTTTTTTTGCCAGATCTGATTCTGTTTTCTCTTCATTTGGGCGATTTGGTTTGGTTAACGAGGGACCTGGGGATGAACTGCTTTCCTACGTGCGGTATTGTCCAAGTTTACCCCTCGGATACCCATCTGCATATGGCTCCCAAATCCTTTGCATCGCTATGTCACTAGTGTTG	((((((.(((..((((((.((((.((((((.....((((((((((((......)))))).))))))..(((.........)))........(((((((....)))).)))....................................((((......))))..............((((.((.((...(((.((.((((((......(((((((((((..........))))).))))))........))))))..)).)))....)).)).)))))))))).)))).))))))....)))..)))))).	GTGCGATGAAGAGAGTTTGGTT	-
KR-m0092	Chr5:866809:866922:-	-52.2	KR-m0092-5p	-	6	6	-	CCCTCCAGTCAAATATATTTGATGTTGGGACTTGGGAGAGCTAAGTCAAATGTATTTGACATTGGGTGAGCTAAACTTAGGTCTCCCAACATCAGATATATTTGACTTGAGTGA	(.(((.((((((((((((((((((((((((((((((..((((.(.((((.(((.....))))))).).))))...))))))..)))))))))))))))))))))))).))).).	AAATATATTTGATGTTGGGAC	-
KR-m0093	Chr5:3858366:3858713:-	-183.6	-	KR-m0093-3p	5	-	5	AGGAGGAGCGGCTGGTCCGCCGGCGGCGCGCGCGGCGTCCTCGGCGCCATGTTCCGGCGGCCGTGGCGCCGGACGTCGCCGTGCTCCACCTCCTCCTCCTCGTCGTGGTCCTACTCCTCGCCGTCGTCCGTGTCGATGTCGCCGGTGTTCACCGTGCACCAGGCGTCCCCCATGGCGGTGGCGCGCTCCCACCACACGCGCGCGTGCTCCGCCGGCGCCGCCTACGACGACGCCGCCGCGGCGAGGTGCTTCGGCATGGAGCGCGAGTGCGAGAGGGGGCTCGTGAAAGGGTGCGGCGTCGCGGTGGCCGTCAGGAACGCGCTGTCGTCGGTCGTCGGCCACAAGTCC	.(((...(.((((((.(.((((((((((.((((((((((...))))))..((((((((((((.....((((..((.(((((((((((((..(((((((......(((((.......(.((((((((.(((((.....(.(((((((((.......))))).)))).)...))))))))))))).).....))))).(((((.(((((((((((((.((.((((.......(((((...))))))))))).)))))..)))))))).))))).)))))))...)))...)))))))))).))))))))))))).))))))))))))))))))).))))))).)...)))	-	GCGCTGTCGTCGGTCGTCGG
KR-m0094	Chr5:25658225:25658293:-	-26.3	KR-m0094-5p	-	9	9	-	CTAGTGTAACAGGATAAAACTGTCACGGCCACCGTAGGTGGCGTGTTAGTACTGTTTTGCCGCGTTAGG	(((((((..(((((((..((((.((((.(((((...))))))))).))))..)))))))..))))))).	AGGATAAAACTGTCACGGCCAC	-
KR-m0095	Chr6:3185766:3185841:+	-21.9	-	KR-m0095-3p	21	-	20	TCTTTTTGGCCATGCCTAGGTCTCAGCGGTGGGCCGGTGAGGCACGACCCATTGTAGGAGCGGTGTTTTTAAAAGT	.(((((.....(((((..(.(((..((((((((.((........)).)))))))).))).))))))....))))).	-	CGACCCATTGTAGGAGCGGTGT
KR-m0096	Chr6:8635402:8635465:+	-33.9	KR-m0096-5p	-	7	7	-	CACAGCGGAGGCGGTGTGGTAGAAGAGGCGGCGCGGCCTCCTCCCCGTCGACCGCGCCGCTGAT	..((((((..(((((((((..((.(((((......))))).)).))).).))))).))))))..	GCGGTGTGGTAGAAGAGGCG	-
KR-m0097	Chr6:9198258:9198473:+	-62.1	KR-m0097-5p	-	6	5	-	TGCCGCGGACAGGGGTTTGTAGGTGCCGGTTTTAGTATTTCTCCATCACTTTTGTGTATTTTTGTGGTAGTGTGTAGAGATGATCGATCAGTCAGTGCGCACAATATATCGCCAGATAATTTAGGAAGGGATCAAGAATAACGTAAGCTAGTTAACCTCGCTCGTGACAAAATGAGCACAATAGCAGCCAGCATTATCAAGACCCTGGTCGCAATT	....(((..(((((..(((..(((((.((((.......((((..(((.(((((.((.(((((((((((((((((((..(((((....))).))..)))))))....))))).)))).))).)).))))))))..))))((((........)))).....((((((......))))))........)))).)))))..)))..)))))..)))....	AGGGGTTTGTAGGTGCCGGTTT	-
KR-m0098	Chr6:11478941:11479044:+	-39.2	KR-m0098-5p	-	8	8	-	AATTAGTCCTGAAGGATCCAAACAGGTGGGCTAATTTTGAGCTAATGTGAATTAGTCCCCCTCAAAACATTAGCCCCTCTAAGGGATGCTAATGGGGCTAATTT	(((((((((((.((.((((....(((.(((((((((((((((((((....))))).....))))))..)))))))).)))...)))).))..))))))))))).	GAAGGATCCAAACAGGTGGGCTA	-
KR-m0099	Chr6:19996981:19997297:+	-54.7	-	KR-m0099-3p	8	-	8	CTCCGCCATTCACTTTTCCCACCTACCTCCACTAACTCATCCAATCACAACCCTCCACCACTCACTTCTACCTACTTTCTTAATAACCGTGTCCAACTCTAAAACTTCTTATATTCTGGGACGGATGGAGTACAAATTAACATTACTTGCACATCACTACAATATTTTACATGAGCAACAAAATAACCCATTATCATAACAATAAATGTTCATAACTAAACATGAGCATATGTACTCACCTAACAAATAACATATCAACTCTACAAAACCATTTTCCGCAGGGACGGAGGTAGAGTATGGGAGGAGGTGCCCAGGAA	.(((........((((((((((((((((((........................................................((((.((((.....................))))))))...(((((((............((((.(((................))).))))...........................((((((((........)))))))).))))))).....................................(((....))).)))))))).))..)))))))).......))).	-	CGGAGGTAGAGTATGGGAGGAGG
KR-m0100	Chr6:20792666:20792762:+	-35.5	KR-m0100-5p	-	6	6	-	GTCAGGACCAATCGAGACTGTCCATCAGATCGGACGGTCCATGCTTCTCCTACGTCGGGCCGGGCGATGTTTGAAGGCCGCTCTATTGGGCCGGGCT	(((.((.(((((.(((.(.(.((.((((((((..(((((((((.........))).))))))..)))..))))).))).)))).))))).)).))).	ATCGAGACTGTCCATCAGATCGG	-
KR-m0101	Chr6:27388134:27388207:+	-24.2	KR-m0101-5p	-	7	7	-	CTTGAACTAGCTGACAGAAGAGAGAGAGCACGCTGAACATCTAGTGCTCCATCTAGTTTTGAAGCAGTTTCAGA	((.(((((.(((..(((((.(((..((((((............))))))..)))..))))).)))))))).)).	CTGACAGAAGAGAGAGAGCAC	-
KR-m0102	Chr6:28158678:28158763:+	-21.9	-	KR-m0102-3p	12	-	11	AGCTAAGCATGGATCTATGTTCTTTCAGTTCCAGGTCTCAAAACTAGGGGAAGAAAAACTGCAGAAACATAGGTAACAGGCTAGAT	..(((.((.((.(((((((((((..(((((.....((((........)))).....))))).)).)))))))))..)).)))))..	-	AAAACTGCAGAAACATAGGTAA
KR-m0103	Chr6:28652762:28653021:+	-120.2	-	KR-m0103-3p	5	-	5	CGCCGCCGCCGCTGCTCTGCTTTCTTCTTCCAACCTATTTCCCTTTCCCGCCGCTGCTCTCACCGCGAACCCTACGCGCCGCCGCCGCCGCCGCCGCGGCTGCGCACGTCGAGCAGCCCGCGATGGAGAACGCCTGCGAGGCCGGCCTGCCGCTGTCGGTGGCCGTGTCGGTGCCGCCGGTGATGGTTGACGGGGAGACGGTTCCGAAGGAGGTGGAGGAGTGCGAGGACGAGGAGGAGGAGGAGGAGTACGCCGGGGAT	..((.(((.((.((((((.((((((((((((..(((((((((((((((((..((((.((((.(((..((((.((((((.(((((.(((.(((((((((((.(.(((.((((....(((((((..((......)))))).))))))).)))))))).))))))).))).))))).)))..)))..))))..))).))))))))..))..))))).)).)))))...)))..).))))))))))).)))))))).)))))..	-	CGAGGAGGAGGAGGAGGAGTA
KR-m0104	Chr6:29207451:29207594:+	-31.3	-	KR-m0104-3p	121	-	121	TGCGGCGTTCGTTTGGTTTGGTCTGCGATGTGCTTCTTCGTGTTTGTTTTGCTGTTCTCTTTCGTTTTTTTAGCTGTTTGGTTTGGTTTGGTTTGGTGATCTGAGGATGGACGCCGGCGATGAGGAAGAACATGGTTCGCTCGT	.((((((.................((.((((.((((((((((((.((....((((((((..(((((.....(((((.......)))))......)))))...))))))))..)).))).))))))))).)))).)).))).)))	-	CGGCGATGAGGAAGAACATG
KR-m0105	Chr6:30975050:30975132:+	-33.1	KR-m0105-5p	KR-m0105-3p	24	22	1	TCGGCCGCCAACGGACTACAGCCTGCAGGAGCGGGGGATGTCGGGCTGCGGTTGTGCTGATCGTTGGGTCATGCCGTGCCGAG	((((((((((((((..(((((((.((((...(((......)))..)))))))))))....))))))).......)).))))).	ACGGACTACAGCCTGCAGGAGCG	GGCTGCGGTTGTGCTGATCGTTG
KR-m0106	Chr6:2873801:2874001:-	-89.6	-	KR-m0106-3p	9	-	9	GGTGAATCTCAGCCCTAGAAAGTAAATCCAATGGCTAAGATTCGTCCACATAATCACGAGTTAAAATTTTACTCCCAATACCTGAAAATTTACTCCTAGTAAAATTTTTACTCCTAAATAAATCTGCGAGTAAAATTTTAACTCATGATGACGTGGATGGATCTCAGCAGTTGGATTTGTTTTGGAGGGCCGAGATTCACG	.(((((((((.(((((..((((((((((((((.(((.((((((((((((...((((.(((((((((((((((((.((.....((((((((((((...))).)))))))))..............)).))))))))))))))))).))))...)))))))))))).))).))))))))))))))..))))).))))))))).	-	TTGGATTTGTTTTGGAGGGCC
KR-m0107	Chr6:6301734:6301907:-	-64.9	-	KR-m0107-3p	11	-	10	GGAGGCGGCGACGAGATCGTGTCTTGGAGCTCCCGACCGGCAACCGCCATGGTGTCCCCTCCCCGCTTCACGAGCGTGAGAAAAGGGAGCAAAGCTCCTCATCGTGGCTCCTCAGCTGCGGTGATCTCCTGTAGGTGCCATCAAGTTCGGGAAGCTTCAGACGGCGCTGGTGTG	...(.((((((((....)))((((.(((((((((((.(((((.((..((.((.(....(((..(((((...))))).))).....(((((...)))))(((((((((((....))))))))))).).))))..)))))).....).))))).))))))))))..))))).)...	-	CAAGTTCGGGAAGCTTCAGACGG
KR-m0108	Chr6:8332861:8333066:-	-43.5	-	KR-m0108-3p	21	-	21	CCATATTATTGTTCCTATATAATTAACAATCAATTAAGCTGCTGTTATTGTCAGGACGGGAGGATAATTCATGAAAGGTGTGTTTCTTGACCTGGTTTTTAGTTTATACTAGGTGATACCCCACGCTTTGCTGCGGGATTCATAGATGAGTATATGTTAAATATTATCGAAATGATGAAAGTTGAAATGTTGAGAAAATAATGTGA	.(((((((((.((((.((((..(((((..(((((((..((.(((((........))))).))..))))(((.((((......)))).)))((((((...........))))))(((..(((((.((...)))).)))..)))....(((..((((.....))))..)))......)))..))))).)))).).)))))))))))).	-	GATGAAAGTTGAAATGTTGAGAA
KR-m0109	Chr6:9349830:9349906:-	-27.6	KR-m0109-5p	-	336	325	-	AACGGGGGAAAGAAGAGTGGGAACGTGGGCTTCTTTCACAGTGCGTACCTCTCTTTCTCTTCTTTCTCGCTCTGTTC	(((((((((((((((((.((((..(((.((............)).)))...)))).))))))))))...))))))).	AGAAGAGTGGGAACGTGGGCTT	-
KR-m0110	Chr6:10049972:10050183:-	-131.4	-	KR-m0110-3p	9	-	9	CGGTGACATAGAGTTAATCTTGGCCCTCCAAAATAAATCCAACGGCTGAGATTCGTCCGCGTCATCACGAGTTAAAATTTAACTCGCAGGAGTAAAAATTTTACTGGGAGTAAAATTTCAGGAGTTAAAATTTTACTGGAGTTAAATTTTAACTCGTGATGATGTGGACGAATCTCAGCCATTGGATTTGTTTTGGAGGGCCGAGATCCACC	.((((...........((((((((((((((((((((((((((.((((((((((((((((((((((((((((((((((((((((((.(((.....(((((((((((((((......))))))....))))))))).))))))))))))))))))))))))))))))))))))))))))))).)))))))))))))))))))))))))).))))	-	TTGGATTTGTTTTGGAGGGCC
KR-m0111	Chr6:18147609:18147833:-	-91.1	KR-m0111-5p	-	12	11	-	CTTGTAATTATAGGAAATCAATTTTAGGCTATCTCTTGGAGAGATATGCAGTTCAGGAGATCAAAAAAAAGTTTAGGGAACGAAATATTAGGAGCATCACCAAGAGTATCCCAGTAATCAATTCCCAAAACTATATTTTTTGGATCTCCTAAACTTAATATAGGAAGTGAGAAAACCTATCTCTCCAAGAGAGAGCCTAAAATTGATTTCCCTATAATGAAAAGT	(((...((((((((((((((((((((((((.(((((((((((((((...((((.((((((((((((((.(((((.(((((.....((((.(((...((.....))...))).)))).....))))).)))))...)))))).)))))))).))))...........((......)).))))))))))))))).)))))))))))))))).))))))))...))).	TAGGAAATCAATTTTAGGCTA	-
KR-m0112	Chr6:22962500:22962620:-	-74.4	KR-m0112-5p	KR-m0112-3p	12	11	1	GGCCATCCCCTCGCCGCGGCTGGCATCAGCATTCAGCAGTGGCGCACGGCCGCCGCCGGTGCTGCTCTCTGCGGCGACCAATGCTTGGTCTGCTGGCGCGAGCGGCGGCGAGGACATGGCG	.(((((..(((((((((.(((.((.((((((.((((((((((((......)))))).((((((((.....))))).)))..))).)))..)))))).)).))).)))))))))..))))).	TCGCCGCGGCTGGCATCAGCA	CTGGCGCGAGCGGCGGCGAGG
KR-m0113	Chr6:26473452:26473802:-	-80.7	-	KR-m0113-3p	183	-	182	TCACTATTTAGTTGCCATTTTGTTGCACATTGCCATTCCTCTTCTCCCTCTCTCTGACTGCATGAGTACGTATGTACTCTGCTTAGAGCAAGTTTAATAGTACTAGCTAAATGCTCGTGCGTTACAACAGAATTCTAAAAGAGAACTTCATTTTTCTAAAACCATTCCCCATTGTCGACTCACGAGACTATAGATGCATCAATAAAATTTTATTGGTTAGCTCGCATGACAAAATGATTCCTAATCATGATCCTAACTTAAAGTTGCTATTAAATTTTCTAATGGATTTTTTGCGATTTCGATAGCCTGGTTTTCTTGAATGGCTGTGATGATTTGGCTGCCCCCTCGAGA	..........((.((((..((((((((....(((((((.......((....((((((..(((.((((((....))))))))))))))).(((((((((((((((..(((....((((((.(((((((..((((......((((((......))))))......))))....)))).))).))))))....)))......((((((....))))))(((((....(((((...............)))))...)))))....)).))))))))))))).(((.((((...........)))).)))...)).......)))))))))))))))..)))).))..........	-	TGGCTGTGATGATTTGGCTGC
KR-m0114	Chr6:27237994:27238076:-	-38.9	KR-m0114-5p	-	5	5	-	TTCTTAGGCCTGATCTTGTGGCAAGAACTGAGTAGTTCGTTAACTCGCTACGCGGTTCTTGTCACAAGACCGAGCCCGTGAAT	......(((.((.(((((((((((((((((.(((((..........))))).))))))))))))))))).)).))).......	TGATCTTGTGGCAAGAACTGAG	-
KR-m0115	Chr6:27422544:27422770:-	-86.3	KR-m0115-5p	-	10	10	-	TAAACACATGGTAAGTGGAGATAGAGGGAACCATCAGAGGCTCCTCAATCTCAGTGCAGAGCCCAGAGTGAATGCATAAATCTTTTGCGTAAACAGTCCAAAAATAAGGCCTATTTTTTGCACAAAAAATTCTACATTCACTGACTTCGCTCTGAGCTCTTCATTCAGGAATCAGGACATTGAGGGTCTTGAGTCGTCCCCTCTTTCTCTGCTTACTGTGTGTTTAT	(((((((((((((((((((((.((((((.((.((..(((((.(((((((.((((((.(((((.(((((((((..((..(((.(((((.(((((.(((((........))...))).))))).))))).)))..........))..))))))))).))))).))))..........)).))))))))))))..)).)).)))))).))))))))))))))))))))).	GTAAGTGGAGATAGAGGGAAC	-
KR-m0116	Chr6:30066437:30066793:-	-168.9	KR-m0116-5p	-	29	29	-	GGATGCCGGCCGCGTCGGTGGGAGAGGGGGAGAGAGGCGACCGGCGTGACATCGTTGGCGGTGAGAAAGCGCAGGGAATGAGCCATAAGGAGGTGGCAACAGCGGCGGTGGCTGGAGGGGGCAAGGCAGCGGGTGCGGAGGGATCTTCATCTGCAGGCGACAGCGGCGGAGCTCCGCCGCCGCAAGCACCCTGTCGAGGCCGACGGTTACCCACAACCATCCTCCGATCTGCTCCGTCTTCATCGTCGATGCCGCCCCCACGCGCCACCCTGGATCTGCCTCGCCCGGTCCGCCCAAGGACCTTCACCACTTCCTCCGTCGCTTCCGTCTTGGACTCCTCCCGATGCGCCGGCCTTG	....((((((.(((((((.(((((...((((..(((((((((((((......)))))(((.(.....).)))..((......))...(((((((((...((((((.((((((..(.((((((((((((((((((.(((((((.........(((..(((...(((((((....))))))))))..)))....((((....))))((((......)))).))))))))))))))..)))))((((...))))..)))))).)..)))))))))...)))........(((((......)))))....)))))))))..))))))))..))))...))))).)))))))))))))....	CGCGTCGGTGGGAGAGGGGGA	-
KR-m0117	Chr7:1632528:1632826:+	-83.7	KR-m0117-5p	-	10	10	-	GTATGCTTGATCTGTTAGCACTGTTGAGAGGTTATGGACTACAGAGAGTAGTGGTCTCTTAGGTCTTCCAATACCAAGAGGAGCTAATGTCACATCAATTTGTGTGGCATTCCCATCATACTCTACCCAAACTTGCATTGGCTTATCTCCAATGAGGCTCACGTTTGTGAGCGCGCCATTGTTGTCATTATAGAAGCCGACATAAGAGGATCTTACTGAGTTGAGACTGTTGATATCAATCCCGACATGATTATTGTCGATGTCCCCGAACTCATCATTCCTAATGGTATCAAGCTCAA	....((((((((((((((...((.((((.((....(((((((........)))))))..(((.(((((.........))))).)))(((((((((......))))))))).....(((.((((........(((...(((((((..(..(((((.(((((((....)))))).)..)))))..).........))))))).....))).........)))))))(((.(((((((..((((.......))))..)))))))))).))...)))).))...))))))).)))))))....	TCTGTTAGCACTGTTGAGAGGTT	-
KR-m0118	Chr7:3828363:3828516:+	-22.7	KR-m0118-5p	-	21	21	-	TTATCGAAATGATGAAAGTTGAAATGTTGAGAAAATAATGTGAGGAAGATAATTTGACACATACTTATTGATCTATATAATACTACCTCCGTTTTTTAATAGATGACGCCGTTGACTTTTTCTCATATGTTTGACCATTCGTCTTATTCAAAAA	.....(((..((((((.((((((....((((((((..(((((..(((.....)))..)))))......(.((((((.(((....((....))...))))))))).)...........))))))))....))))))..))))))...))).....	GATGAAAGTTGAAATGTTGAGAA	-
KR-m0119	Chr7:13497680:13497917:-	-52	KR-m0119-5p	-	38	37	-	GAGGAGGAGGATTGAGGAGATTGGGAAGATTGGAAAGATACACAAAACGAGGTGAGCCATTAGCGTATGATTAGTTGAGTATTAATTATTTTAAATTTTAAAAATGGATTAATATGATTTTTTAAAGCAACTTTCCTATAGAATTTTTTTGCAAAAAAACACACCGTTTAGTAGTTTGGGAAGCGTGCGCGCGGATAACGAGGTGTTTTCTCTCTCAATCTCCCAGATCAACCGGGAA	.....((..((((..((((((((((((((..((((((...(((........)))........((...(((..((((..((((((((((((((........))))).)))))))))))))..)))..))..))))))....................((((((..((((..((.((.((.....)).))..))....))))..))))))))).)))))))))))..))))..)).....	ATTGAGGAGATTGGGAAGATT	-
KR-m0120	Chr7:18540269:18540523:-	-141.6	KR-m0120-5p	-	22	22	-	TGAAACGGAGAGAGTAGATTTTAGGAAGGCAGCACCATACCTGCTTGGGAGCGTGGAGTTGGAAGAGGCGCACGGGGGGGGGGGGGGGGTCGAAGATGGGCATAAGCCCCTGCGACAATGGCCATCTCGCCCACGCCGGCCACCACCACCTCCGATTCCAAGCTCACCGTTGACTTCTTCATCCTCCCCTCCAACTCCAAGCAGGTATGGCGCAGCCTTCTTGCTGCTTTCCTAAAATCTACTCTCTCCGTTTCT	.((((((((((((((((((((((((((((((((((((((((((((((((((.(.((((...(((((((((.(((((((((((((((((((((..(.(((((....(((..((...))..)))......))))))..))))).)).)).))))).........))).)))))).)))))))...)))))))).....))))))))))))))...........))))))))))))))))))))))))))))))))).	AGAGTAGATTTTAGGAAGGCA	-
KR-m0121	Chr7:26478088:26478258:-	-67.54	-	KR-m0121-3p	18	-	18	TCCTCGAGTCCACCTCGACGCCGCCGCCGTCGAAAACCAATAAAAAATCCTCTCCACGCCCGCAAACCCCAGCCCCCCACTCCCCCCACCTCACCGCCGGCGAACCCTAGGGGGGGATCACCGGAGTCGGCGACCGGCGGCGGCGGCGGTGGCGATGGCGGAGTACGCGAC	....(((.(((.(((((.((((((((((((((..............(((((((((.((((.((................................)).)))).......)))))))))..((((.........)))))))))))))))))).))).)).))).).))....	-	CGGCGGCGGTGGCGATGGCGG
KR-m0122	Chr8:3929075:3929177:+	-41.8	KR-m0122-5p	KR-m0122-3p	16	3	13	TGTATATATACATATATACTACTCTGTCAAAAAAAATGAATTCCTAGTTACGAATCTAGGTTGATCTTTTTTTGGGACGGAGGGGTATGTATGTATGTACGTA	....((((((((((((((((.(((((((..((((((.((...(((((........)))))....)).))))))..))))))).))))))))))))))))....	TATATACTACTCTGTCAAAAA	TGGGACGGAGGGGTATGTATG
KR-m0123	Chr8:5171932:5172204:+	-132.8	-	KR-m0123-3p	12	-	11	TAATTTAGAAACAAACCCTTTTAAAACTTATTTTCAAGTCCGAACCTTTTGGTTACGCCAGCCGGACTGACGTGGCAAAACAACACTGTTATGCCGATCTGGCTGGCATGACAATATTATTTGACCACACCACCCTCGCTGGCATAACAGGATAAAACTGTCACGCCGATTGTGTGTAGTGTGTCAGTGTTGTTTTGCCACGCTAGGTAAGCGGGTGTGGCCAAAAGGTTCTGATTTGAAAAATAAGTTTTGGAAGGGTTTATTTTTAAAATT	...((((((((.((((((((((((((((((((((((((((.((((((((((((((((((.((....(((.((((((((((((((((((((((((((.......))))))))))........((((((((((((..((...(((...((((.......))))...)))))..))).)).))).)))))))))))))))))))).)))....)).)))))))))))))))))).)))))).)))))))))))))))))))))).))))))))...	-	ATAAGTTTTGGAAGGGTTTAT
KR-m0124	Chr8:6526902:6527112:+	-184.6	KR-m0124-5p	-	234	226	-	ATGGGAAGGGAAGCGGCGCCGGTGGCGGGGGAAGCCGCCAGCTGGGGGGAGGGGGAGAGGGGGCGGCGCCGCCGGAGGGGAGGGGGAGGGGAAGCGGCGGCCCTCTAGCCTCCCTCTCGCGGCAGATCCGCCATCGCGCCGCTGACGCCGCCTCTCCCCCCTCCCCCCAGCTGGCCGCCTCCCCCGCCACCGGCGTCGCTTCCCCTCCCCC	..((((.(((((((((((((((((((((((((.((.(((((((((((((((((((.((((((.(((((((((..(((((((((.((((((..........))))))..)))))).)))))))(((...(((....)))...))).)))))))))))))))))))))))))))))).)).))))))))))))))))))))))))).))))..	AAGCGGCGCCGGTGGCGGGGG	-
KR-m0125	Chr8:15597941:15598203:+	-156.6	-	KR-m0125-3p	14	-	13	GGACTAACGGTCCCGCGGCTCCAAAACACGCCACCATGGTAGCAAGTGATTTTTTTTACCGTGTCGGTACTGCTTAGTACTGTTTTGACACTATGTTTGCACTGTTTGGAACTGTTCACATGTTGGTTCCCGGCAGTAAAACTGCTGGAACTAACATGTGAACAGTGTCAAACAGTGTCAAATAGTGTTTCAATAGTGCCAAAAAGTATTAATTCGATGTCTACCGCGGTGGCGTGTTTTGGAGCCGTGGGACCACGATGGTC	.(((((..(((((((((((((((((((((((((((.((((((((.((((......))))((.((.((((((..((.((((((((..((((((((....(((((((((((.((((((((((((((((((((.((((((...)))))))))))))))))))))))))).)))))))))))...))))))))..)))))))).))..)))))).)).)).)).)))))).)))))))))))))))))))))))))))....)))))	-	CGTGTTTTGGAGCCGTGGGAC
KR-m0126	Chr8:19498357:19498633:+	-57.6	-	KR-m0126-3p	9	-	9	TGTGTGGGCCAACAAATAACGTAGCCCACAAAAAGAAAAAAAAAACTTAGATCATGGCTCTCTCTTTCAGGAGTTGAATAAACTTCTAAATGTATCATTATTCTTGGGGAAGCATTAGACCGGATTAGAATTATTTAAATGTAGTGGCGTGACCACGCGCGGTTGATAAATGTATTATATAGCCATGTAGGAAAGCTCTTAAAAAAACACAAATATTAGATAAGGACCTAATATCAAATAATTAAAATGGGTGAGCTGGGATCGGTTATCTCTAACG	..(((((((..((.......)).))))))).............((((..((((..(((((.(((....(((((((.....))))))).(((((.((.(((....))).)).))))).............(((((......))))).(((((....)))))(((((((((.....)))).)))))...(((((....)))))...........(((((((........)))))))..............))).)))))..))))))))..........	-	AAATGGGTGAGCTGGGATCGGTT
KR-m0127	Chr8:21585993:21586074:+	-26.5	KR-m0127-5p	KR-m0127-3p	12	7	4	AGGAGTATAAAGGAGATAGAGACTTGGAGTATAATACAAATAAGGGTAGATTTATCTCTAGGATTCTATCTCTAGGACTCTA	.(((((.....((((((((((.(((((((.(((((((........)))...))))))))))).))))))))))...))))).	AGGAGATAGAGACTTGGAGTA	TCTAGGATTCTATCTCTAGG
KR-m0128	Chr8:23951673:23951807:+	-73.3	-	KR-m0128-3p	24	-	23	GCCTCCACCACCACCGCCGCCGCCGCCGCCTCCTCCCCAAAATTATTGCCCCCCAGATCTAGATCTGAATCGACGCCGCAGCCGTGACTGAGAGGATGGCGCAGGAGGCGGCGTCGGCGGCGGCGGGGGAGGAGG	.(((((.((.((.(((((((((.(((((((((((...................(((((....)))))......(((((...((..........)).))))).))))))))))).))))))))).))))..)))))	-	GAGGCGGCGTCGGCGGCGGCG
KR-m0129	Chr8:26813875:26814057:+	-92.3	KR-m0129-5p	KR-m0129-3p	21	17	4	ATGCCTTACATGGTGATGAGAGTGAGTCCTGGTAGCCAAGGATGACTTGCCTGTATATTTATATATATATGTGTGTGTGATCAATGGATGGATTGATCAAGCTGCTTGCAGGCTCATGCATATATATGTACAGGCAGTCTCCTTGGCTAGCCCGGCTACCTCTTATCCTCCATGCTAGGCATC	((((((..(((((.((((((((..((.((.((((((((((((.((((.((((((((......(((((((((((((..((((((((......))))))))((((.......)))))))))))))))))))))))))))))))))))))).))).))))..))))))))..)))))..)))))).	TGGTGATGAGAGTGAGTCCTGG	CGGCTACCTCTTATCCTCCATG
KR-m0130	Chr8:160831:161118:-	-192.9	-	KR-m0130-3p	5	-	5	GGGCTATTAAATAGCCCTCCGGAATCTTGCTATTTAGGAGTATTAAACGTAGATTACTGACAAAATCAATTCTATAACCCCTAGGCTATTTTGGGAGACGAATCTAACGAGGTATACTAATCTATGATTAGCAGATGATTACTGTAGCATCACTGTAGCAAATCATGGATTAATATACCTCGTTAGATTCGTCTTACAAAATAGCCTAGGGGTTATAGAATGGATTTTGTCAGTAATCTACGTTTAATACTTCTAAATAGAAAGATTTCAGTGGGCTATTTAATAGCC	.((((((((((((((((.(.((((((((.((((((((((((((((((((((((((((((((((((((.(((((((((((((((((((((((((..(((((((((((((((((((((.((((((((((((.((((.((((.........))))))))....)))))))))))).)))))))))))))))))))))..))))))))))))))))))))))))).)))))))))))))))))))))))))))))))))))))).)))))))).).))))))))))))))))	-	AGAAAGATTTCAGTGGGCTA
KR-m0131	Chr8:1728075:1728241:-	-65.5	-	KR-m0131-3p	37	-	36	ATTCCATATGAGAGACCGATTGGTCTCGCTGTTCTGTTCTGCGAGACAGGGTGTAGCGCGCGACACCGCGCGGTCTCGCACTATCCCCGCGCGACATCACCTGCGTCGTCATGCTCATGTCATTTTCGCTCAATGGTTCAGCGAGATCGATGGTATATTTATGCCAA	....((((......(((.(((((((((((((..(((((..((((((((((((((.((((((((...(((((((.............)))))))...))....))).))).)))))).))))....))))..)))))..)))))))))))))))).....))))....	-	TCAGCGAGATCGATGGTATA
KR-m0132	Chr8:2637633:2637710:-	-31.4	KR-m0132-5p	-	5	5	-	CCTGAGTGGCATTCAAGTTTGTAATGTAGGTTGCCTGATTAGGCAGCCTGAGCTGTGCTTGTTTGGTTGTCACTTGTG	...((((((((.(((((...(((..(((((((((((....)))))))))..))..)))...))))).))))))))...	ATTCAAGTTTGTAATGTAGGTTG	-
KR-m0133	Chr8:12302396:12302744:-	-144.9	KR-m0133-5p	-	7	7	-	TTGCACCGAGTGATTACGGAGTGTGTACAGTGATCAAAAAAGTGTTGCTTAGGGACCTAAATCAGACTTTTTCCCGCCCTAGCCGGTCGGCCCATGGCCTCTTATGCGCACATGCAGGCGCTCCCCACCTCCTCGGGCCGCAACCTGGGCCTAGGCCGGGAAGCCTCCCCACGCGCGCCTCCACTTGGGTTGAATTCGGTCTAGCCAGTGCCGGCCGTCCGATCTTAGGGTTTCGATCAGACGGTTGGGCGCCGACGTCGGAGGGACAAAACCCCTTCCCTCCCGGCGCCGGCGAAAACCCTAGCCTCCTCGGCCCTTCACCGGTGTGCGCACTCGTCGCAGGGTGAGT	...((((..(((((....(((((((((((.((....(((((((.(...((((....))))...).)))))))..(((.(((((((((((((((((((........((((.(.((.((((..((((..(((....(((((........))))))))..)))).))))...)).).))))..)))..))))))))..)))).))))...)))(((((((((.((((..........)))).))))))))).(((((.(((((((((((..........))))).)))))).))))).........(((.....))).......)).))))))))))))))))..))))...	TGATTACGGAGTGTGTACAGT	-
KR-m0134	Chr9:8515701:8515789:+	-49.3	-	KR-m0134-3p	127	-	126	GAGATCCTCTGCAGTCACTGCACCGTGCCTTTTTCACTAACATGTGGATCAATGACAAAGGCACGGTACAGTCGACTGCTGAGGATTCA	..(((((((.((((((((((.((((((((((((((((......)))))........))))))))))).)))).)))))).)))))))..	-	AAGGCACGGTACAGTCGACTGC
KR-m0135	Chr9:15065242:15065407:+	-75.5	KR-m0135-5p	-	7	7	-	TGGCCGCGGCTGGCTGACAGAAGAGAGTGAGCACACAGCGGGCAGACTGCATCTGAATTACCTGTTGCGACGAAGAAGACGACGGACGCAGCTTGCCGTTGCGTGCTCACTTCTCTCTCTGTCAGCTCTCTCTCTCTCTCTCTCGGGACTTGGTCCGCCATGGCTG	.(((((.(((.(((((((((((((((((((((((.((((((..((.((((.((((.........(((...))).........)))).))))))..)))))).)))))))).))))).))))))))))..................((((...))))))).))))).	TGGCTGACAGAAGAGAGTGAG	-
KR-m0136	Chr9:19261805:19261888:+	-45.4	-	KR-m0136-3p	9	-	9	ATACTCCCTCCGTCCCAAAATATAGTTGCCTTTGTAGTTCAAACAAAGGTACAAAGGTAGCTATATTTCGGGACAGAAGGAGTA	.((((((.((.(((((.(((((((((((((((((((.((.......)).))))))))))))))))))).))))).)).))))))	-	AAGGTAGCTATATTTCGGGAC
KR-m0137	Chr9:8154867:8154954:-	-25.1	KR-m0137-5p	-	15	14	-	TATATACAAGTTACAATGTAGTTACATGCAAGTTATAGTGTAATTACACTAAGATTGTACTGTAATTACATCTGAAAATTTGTCGACA	.....(((((((.((((((((((((((((((....((((((....))))))...))))).))))))))))).))..))))))).....	TTACAATGTAGTTACATGCAA	-
CR-m0001	Chr10:3930152:3930361:+	-137.9	-	CR-m0001-3p	8	-	8	GGAGGGGGAGCCGAGTGCCGTTGCGAGTCTGACCTCCACCTCGTTGTGCTCGGCCGCAACCACGGCTTTCAATCGGCCGACGACGGCGTCCCTCCCTCCTCGGCCATCCACTGACAACGCGGACGGCTCCGCGGATCTTGGCGAATCCTGCGGTTGCAGCTGAGCGCGGTGAAGCGAGGTCGGACTCTCGGCGGCGCTCGGCTCCCCCTC	.((((((((((((((((((((((.((((((((((((....((((((((((((((.((((((.(((..(((....((((((.((.((.(.....))))).))))))..(((..((...((((((....))))))..)).))).)))..))).)))))).))))))))))))))...)))))))))))).))))))))))))))))))))))	-	TCGGACTCTCGGCGGCGCTCG
CR-m0002	Chr10:10823578:10823679:+	-18.5	CR-m0002-5p	-	13	13	-	TATCACTACTTCTGGTTGATAGCGAAAGACATACATATCATACGTGGAAGGGATCCTCCTATGTTATACTATTCCACTCTCAACCATGAATTGATTTGATAG	(((((.((.((((((((((.((.(((((....(((((........(((.((...))))))))))....)).)))..)).))))))).))).))...))))).	TCTGGTTGATAGCGAAAGACAT	-
CR-m0003	Chr10:11863771:11863860:+	-60.4	-	CR-m0003-3p	10	-	9	ACGTGCAGCAGGACGATCAACGCGTTCCCCAATTATCTTCGACACTTCTTGTGTGATAATTGGGGAACGCGCCGATCGTCATGCTGTACG	.(((((((((.(((((((..(((((((((((((((((....((((.....)))))))))))))))))))))..))))))).)))))))))	-	TTGGGGAACGCGCCGATCGTC
CR-m0004	Chr10:16082032:16082313:+	-96.2	-	CR-m0004-3p	10	-	10	ACAAATTTAGCACCATATCAAACGACTGTAATTCGATAGAGTACCTATCAAACAAACATTGTTCAACAGGTATGTTAGTCGAACAACGACCATTCGACAGATTAGTTGATTTAATTAAAAAAAAGGAAAAGAGCAAGCATGGGGTGGTCTATCGAACTTTGGAGCCCACTGACATGTATGCACGCACATCCTAAAGTTTCCAATTTTTTAAACCTTATCGAACAACGGTTGTTTGACAGGTGCCTATCAAATAATGGTTGTTTGACAGGGTGCTAAATTTAT	..((((((((((((...((((((((((((.(((.(((((.((((((.(((((((..(.((((((...((((......((((.....))))...(((((......))))).....((((((((..(((((...(((.(((((.(((((((((........))))..)))))..))))).)))...............)))))..))))))))))))....)))))).)..))))))).))))))))))).))).))))))))))))...))))))))))))..	-	AATAATGGTTGTTTGACAGGGTG
CR-m0005	Chr10:18343159:18343457:+	-217.5	-	CR-m0005-3p	7	-	7	CGTCGCCTCCGCCTCCGCCGCGCCTCGCCATGGCGGCGGCCGTCTCCACGGCGCCGCGCGCGCCGCTCCCCGCCGGCGCCGTGTCGTCCTCCTGCTGCTCGTCGTCGTCCTCCTCCGCGTCGATGTCGCGGAGGTGGGATCCGAGCCCGAACCCTAGCAGCGGCAGCGGCAGCAGGTTGTTCCTCGCGGCGCGGCGCGGGGAGCGGCTGCGCGTGCGCCGGCTTGCGGGCGCCGCGCCCGCACCGGCACCACGCCGCCGCGTTTCGTCCGTGGTGCGGTGCGGCGGCGGTGGAGGCGGC	.((((((((((((.((((((((((.(((((((((((((((.((.....((((((((((((.(((((((((((((.((((((((..(..(.((((((((.(((.(((((...((((((((.......)))))))).(((.((.......)).))).....))))).)))))))))))..)..)..)))))))).).)))))))))))))))))).))))))(((((((((((...))))))))..)))...))))))))))........))))))).)))))))))).))))))))))))	-	CGTGGTGCGGTGCGGCGGCGG
CR-m0006	Chr10:19130187:19130288:+	-60.5	-	CR-m0006-3p	50	-	49	AACCTCGACGGCCTCGTCCCCCCGGCGCCGCCGCAGACGCATCCGACGGTGGCGAGGGAGGAGCGGGCGTCGGCGTCGGCGGTGGCGGGGCTGACGGTGGAG	..(((((.((((((((((((.(((((((((.(((...(((.(((..((....))..)))...))).))).))))))))).)).)))))))))).))).))..	-	CGGCGTCGGCGGTGGCGGGGCT
CR-m0007	Chr10:8193460:8193800:-	-109.4	-	CR-m0007-3p	10	-	9	CTCTCAGCCTGGCTCGTATGCCTCGTCCAGGCTGGGTTTAGCATGGGAGGTCTTTAGATGTGGGCCATTAAAAAAGATGGTGCCTGCCTCTGTGTCACTAAAAAAATTCGAGCCTCCCTCTATGTCATTGTCGAACTTTATCGTGCCCTCCATACCATTCCGTTGCTATTCTGTTTGGTTTTAATCGTTTGGCAGCTCTGACATGTGTGTCCGGGCAGGAAAAATGTCCCTCTTACCCTTTTAATCTCTGCTTCGTTCCCCTCCTTTTTTTTCTTCCTTTTCACCACAGAGAGAGGGCGGCGCTGGCCAGCGACTAGGAAGGGCGGGGTGGCATGGCGAGG	..((((((((((..((.......)).))))))))))....((((((((((.(((((((.((((((((((......))))..)))))).)))).................)))))))))...))))..(((((........((.(((((..(((((...((.(((((((..(.(((.......))).)..)))))))...))...)))))...))))).))...(((((((((...(((((((..((.(((((.((((.(((((((((....................)))).))))).))))..)).))).))...))))))).)))).))))))))))..	-	AGCGACTAGGAAGGGCGGGGTGG
CR-m0008	Chr11:5403834:5403956:+	-48.6	-	CR-m0008-3p	25	-	25	GAGACCAAGTCTCTGTTTACACCGTCCTCAAAACATGACAGGTAGACATAACTGCCATCTACAAGTAGTTAATTCTAGAGTACGTTAGTGCTTTGAGTAGGGTCTAAACAGAGACCTGGTCTA	.((((((.(((((((((((.(((.(.((((((.((((((...((((..(((((((.........)))))))..))))......)))).)).)))))).).))).))))))))))).)))))).	-	CTTTGAGTAGGGTCTAAACAGAG
CR-m0009	Chr11:17059517:17059766:+	-138.1	CR-m0009-5p	CR-m0009-3p	14	12	1	TGGCCGTCCACGGTGGCAGCATATTTGCATTTTAGCCCCCCCACATCTTGGCAACGGTAGCAACAATGGCGGCGACGGTTCTTGGTAAGGTGGTGCGAGCTGCTTGCCCGCCGCCCCATGCATGGCTCATGCATGCACGGGTGATGGTCAGTAGCTAGCAGCATGTGGAGATAGAGAAATGAGATAGAGACAAGGGGAAGCCAAGATGGGGGGGCTAAAATGCAAATATACTGCCACCATGGACGGCCAC	((((((((((.((((((((.(((((((((((((((((((((((..(((((((..(.((.((..(....)..)).)).)(((((....(.(((.(((.(((((((.(.(((.(((((((((((((...))))))))...))))).))).)))))))).))).))).).......))))).....................)))))))))))))))))))))))))))))).)))))))).)))))))))).	CGGTGGCAGCATATTTGCATT	TGCAAATATACTGCCACCATG
CR-m0010	Chr11:12147701:12147994:-	-102.6	CR-m0010-5p	-	40	40	-	GTTGGTCCAATTAATCGTCGATCAGGCACAATTAATTGTCCGATCAGAGCACCTATCGATCACCTTTTGAACAATTCTTAGGGTTTAGCACATGTGAATATGTGCTACTACTGCTGGTTGCTTTATACTAGGGCAAGTGACCATCTTGCCATCAATTATTAGTGCTGTGATTGCTTTATACTATGCACTATATAGAATATAGGTTCTAGTATTCATAGTACTGATCAGGTCGACTAATCGAGGCTGATCGACGATTAATTTTCCTGGTCGGTCCCTTGGTGATCAGGATCAATC	........(((((((((((((((((.(.(.((((.(((.((((((.((.......))))))(((((..(((...)))..))))).(((((((((....)))))))))......(((((........)))))((((((.......)))))).......(((((((((((((.((((..(..(((((..((....))..)))))..)..)))).)))))))))))))..)).))).)))).).).))))))))))))))))).(((((((((.(.....).)))))))))......	TTAATCGTCGATCAGGCACAA	-
CR-m0011	Chr11:14378622:14378732:-	-57.9	-	CR-m0011-3p	6	-	6	GCGCCGTGGGTAGGCGCGGCATGGCATGGCATGGCGCGGCGTTCCTTCGCAGGCGGCGGCGGCTCGGCGGTCAGATGGTGCGTGGTGCGGTGCGGCGGCGGCGGCTCGGCG	.(((((..(((.(.(((.((...((((.((((.(((((.((((...((((((.((....)).))..))))...)))).))))).)))).)))).)).))).).))))))))	-	CGTGGTGCGGTGCGGCGGCGG
CR-m0012	Chr11:27894792:27894864:-	-29.4	-	CR-m0012-3p	9	-	9	TAGTCGCCGCCGGGGTCGTGGGAGAGGCGGTGCGCGAAGTCGTCGATGCAGTCCTCGATGTCGTAGGTGACGT	..((((((..(((.((((.((((...(((.((.(((....))))).)))..)))))))).)))..))))))..	-	TCGATGCAGTCCTCGATGTCG
CR-m0013	Chr12:2441355:2441614:+	-149.5	CR-m0013-5p	-	111	111	-	GCCCGCGGCGGTGGGGCGGCGGTGGTGGCGGCGAAGGTGATGGACAGGAAGGAGCTGGCCGGGAGGAACAAGGAAGGGCGGGCGAGAACCGAGAGGGAGATCCTCGAGGCCGTCGACCACCCCTTCCTCCCGCGCCTCTACGGCGTGGCCGAGGGGGATCGCTGGTCCTGCCTCCTCACCGAGTTCTGCCCCGGCGGCGACCTCCACGTCCTCCGCCAGCGGCAGCCGCACCGCCGCTTCACCGAGTCCGCCGTCAGGTA	(((.((((((((((((((((((((.(((((.((..((((..((((.(((.(..((((.(((((.(((((.((((((((..(((((...((..((((.....))))..))...))).))..)))))))).(((((((.....)))))))..((((((((((...)))))).))))........)))))..)))))))))..).)))..))))..))))..)).).)))))))))))))))))))......)))))..))).	GTGGGGCGGCGGTGGTGGCGG	-
CR-m0014	Chr12:12204684:12204898:+	-121.5	CR-m0014-5p	-	30	30	-	GGCCCGGGCGAGGGGGTCCTCGATCGGCGGCGCGGGGGAGGACGACTCAGACGGCGAGGTGGACGGGGCCCCGCGCCTCGTCGGGGAGGACTCGGCGGCGTTCCGGCTGGGCGACCAGCGGGTGGCGTCGTGGGTCTACTTCGGCGGGATACTCGCCGTGGTGCTGTGGGGGCTCAACGTGCTGTGGATCGACCCGGCCACCGGGGTCGGGACCA	(((((((.(..((.((((.((((((.((((((((...(((..(..(((...((((((((((..(((....)))))))))))))..)))((((((.(((((((((.(((((....))))).)).)))))))))))))((((.(((((((...))))))).))))......)..)))..)))))))).))))))...)))).))..).))))).)).	AGGGGGTCCTCGATCGGCGGCG	-
CR-m0015	Chr12:23914601:23914710:+	-59.6	-	CR-m0015-3p	8	-	8	CACGTCGGCGGCGGCCGGACCGCCGATGCCGACGACGACGCGGCCGTGGACATGGACATGGACCACTTCACGAATCCTCTTCGGCGGCGGCGGCGGCGGTCGCCGGAGAA	..(.((((((((.((((..((((((.((((((.((.((..(((..((((.(((....)))..))))..).))..)).)).)))))).)))))))))).)))))))).)..	-	CTTCGGCGGCGGCGGCGGCGGT
CR-m0016	Chr1:2242642:2242796:+	-74	CR-m0016-5p	-	6	6	-	TGTATTCATTGTGCATCATGGACTAGGGGTGTAAGTGGCTAACCCGCGAAACCCACTTATGGGCTAAAATAAGTCACAAACCCGCTTATTTTGACCTATAAGTGGTTCGCGGCTGACCCACTTACACCTCTATCATGGACTGTACAACTTATATC	.((((...(((((((((((((..(((((((((((((((.....(((((((..(((((((((((.((((((((((.........)))))))))).)))))))))))))))))).....)))))))))))))))))))))..)))))))...)))).	GTGCATCATGGACTAGGGGTGT	-
CR-m0017	Chr1:7872564:7872808:+	-96.7	CR-m0017-5p	-	9	9	-	GGGGCGGCGACGGCGTCGTCTAGGCCGAGCGGCGACGCGGCGGCAACACCACCACCGGCGGCACGTCCGCCGCCCTCAGCCGCCGCCCCCGCCGCCCTCAGCCGCCGCCTCCGCGCCGCCGCCCTCAGCCCCCACCTCCGCCACCGCCGCCCACCGACCGTCAGCCCCCGCGCACCCGCGCCGCCCGTCCGCCCCCGCACACCGCCGCTCGCCGCCACCCGCGCCCGCCGTTCCTGCTCGCCCCG	(((((((((((((((.(((...((((((((((((..(((((((............(((((((.((...((.((.((.((..((.((....)).)).)).))..)).))...)).)))))))......((..........))..)))))))....((..((...((....((((....)))).)).))..))...........)))))))))..)))....)))..)))))))...)).)))))).	CGGCGTCGTCTAGGCCGAGCGG	-
CR-m0018	Chr1:4573009:4573312:-	-168.7	CR-m0018-5p	CR-m0018-3p	147	3	142	TACGCCTACTCGTACCCGGCGTCGAACACCTCCTCCTCCTTGTGCTTCCCTCCTCTCATGGCGGACCACATCGTCGACGGCGGCGGCGGCGGCGGCTGTTCCTTTGGTGAATTCCTGGAGCTCGGCCATTCCGTGTACTCGCTGCCGCTTCCGCCGCCGCCGTCGCAGCCGGTGGTGGTCGCCGGCGGGAACAATGATCAGTATGGCGTGTCGTCGTCGTCGTCGGCGGCGGCGACGACGAGCAGGATCGGGTTCAGGACGAGGTCGGAGGTGGAGGTGCTGGACGACGGGTTCAAGTGGCGAA	..((((.(((.(.(((((.((((.(.(((((((.(((((....(((((..((((....(((((.(((((((((.(((((((((((((((.((((((.(((((...((......)).))))).(((.....)))..........)))))).)))))))))))))))....)))).))))))))))....((((..(((((......((.((((((((((((((....)))))))))))))).))..))))).)))))))).))))).))))).))))))).).)))).))))).).)))))))..	ACCCGGCGTCGAACACCTCCT	GAGGTGCTGGACGACGGGTTC
CR-m0019	Chr1:8668360:8668603:-	-60.6	-	CR-m0019-3p	9	-	9	ATAATAAGCTACTCCCTCTATCCCTTAATATAAGGGATTTTGACATTTTGTTTGCACTGTTTGATCACTTATCTTATTTTAAAAATTTGTGTAAGTATAAAACCCGAAAAGTTAAGCTTAAAGTACATTAGATAATAAAGTAAGTCACAAATAAAAAAAAATAATTCTAATTTTTTTTAAATAAGACGAATGATCAATCAGTACAAGTATCCCTTTTAAGGGGACTGAGGGAGTAATTAATTAA	.((((.((.(((((((((..((((((..((.(((((((............((((.((((.(((((((.((.((((((((.....((((((((((((.(((...........))).)))))...(((.(((.....))).)))...))))))).(((((((((.......))))))))))))))))).)).))))))).)))).)))).))))))).))))))))..))))))))).)).)))).	-	CCTTTTAAGGGGACTGAGGGAGT
CR-m0020	Chr1:13779388:13779594:-	-124	-	CR-m0020-3p	33	-	33	GCCACCGCCACCTCCTCCTCCACCACCATCATCCGCCGCCGCCCTTCCGCCTCGGCCACCGCCACCGTCCGCCGCCGCGCGCGCACCCGCCCCCGCACCCGCCGATCCAAGCCTCCCTCCGACGCGGGCGGGCCCTTCTCCGGGGACGACGGCGACGGCTTCTTCGGCCCGGGCGGTGGCGGGGGTGGAGGAGGAGGAGGGGGGTGG	.(((((.((.(((((((((((.(((((....(((((((((((((..(((....((((..((((..(((((.(((..(((.(((....)))...))).((((((.......................))))))........))))))))..))))..))))....)))...)))))))))))))))))).))))))))))))))))))	-	TGGCGGGGGTGGAGGAGGAGG
CR-m0021	Chr2:5540864:5541054:+	-50.3	-	CR-m0021-3p	10	-	9	CATTGTGGGTGCCTTTAGCCGTTGCTCCGTAATCCACAAAGCTAGTAGGATATTCTGACTGAATTAATTAACATGCAGTAGTATATACTCCATCTGTCCTTATATTTTTAAGGATTAGAATATGTCACATCTCTCTAAAAACCTTTATATTTTAGGACGGAGGGAGTAGTATGAATGATGGATCCTACGAT	..((((((((......(((....))).....)))))))).....(((((((((((.....)))).......(((.((...((((.((((((.((((((((.........((((.(((((..(((...)))...)))))...))))........)))))))).))))))))))...))))).)))))))...	-	GGAGGGAGTAGTATGAATGATGG
CR-m0022	Chr2:6536236:6536348:+	-45.6	-	CR-m0022-3p	6	-	6	TCACTCCTTTAGCTCATGTTTGACTTGTTCATGCAGAAATAGCTCATAGTTTCCATACATGTCAGGACCATCTATTTCTGCCTGAACAAGTAAAACGTGAGCTAAATGACCGA	....((.((((((((((((((.(((((((((.((((((((((((.(((((......)).))).))......)))))))))).))))))))).)))))))))))))).))....	-	TGAACAAGTAAAACGTGAGCT
CR-m0023	Chr2:16227790:16227920:+	-64.4	CR-m0023-5p	-	35	34	-	ACATCGAGGCTAAAGGAAGAAGAGAGAGAGTACAGCCTTAGTTCAGATCACATATGACTATCTTTTGCGAGTCTGATCGATACTCTGATGAAGGCTGTACCCTCTCTCTTCTTCTCTTAGCTTCTTGATGC	.((((((((((((.((((((((((((((.((((((((((...(((((((..((..((((..(....)..))))..)).))...)))))..)))))))))).)))))))))))))).))))))))..)))).	TAAAGGAAGAAGAGAGAGAGT	-
CR-m0024	Chr2:21968199:21968387:+	-73.2	CR-m0024-5p	-	16	16	-	GAGAGGGAGAAGGCGGGGAGACCGGCGAGCATGCACAGAGAGGGAGGGAGCGGGGAGGCCCTCAGCCCGTTGATCCCCATGTCCCATTGGCGTCGACTCCCCGCGTCTTCGTTCGCCACACCGTCAGTAGTCCCCATCCCGACAACAGCGACGTCGTCGACGTCTGTCCTGCCGGTCAACTTCCTGTTG	((.((((((..(((((((((((((((((.........(.(((.(((((.((((((((((.....))).((((((.((.(((...))).)).))))))))))))).))))).))).).....((((.((.(((........))).))...))))))))))..)))).)))))))......)))))).)).	AGGCGGGGAGACCGGCGAGCA	-
CR-m0025	Chr2:27148134:27148282:+	-68.4	CR-m0025-5p	-	9	9	-	GGGCTTATCAAAGGGGCGCTTACTGAGAGTTCTTTGGCATTCTGTCCACCTCCTTGTCGAATCCTCAGAGACAGAAATCTCATATCTGTTGATCTTGGAGGTGGGCATACTGCCAATGGAGCTGTGTAGGCCTCCCTTTGTAAAACCCA	(((.....((((((((.((((((....((((((((((((...(((((((((((..(((((.......((((......)))).......)))).)..)))))))))))...)))))).))))))..)))))).)))))))).....))).	AAGGGGCGCTTACTGAGAGTTCT	-
CR-m0026	Chr2:9393404:9393574:-	-113.2	-	CR-m0026-3p	21	-	20	TCCCGCGCGCACTTCCTCCTCCCGCCGCCTCCGCCTCCTCCGCCTCCGCCGCCGTCTCAGCCGTCGGCGCCGCCCGCGCGCGAGGGGAGGAACGGGTACGTGTTCGTGAAGGGGTTGAAGGGGGGTGGAGGAGGAGGAGGAGGCGGGGTGGGGGATGGTGTGGGCGTGGGC	.(((((((((((((((((((((((((.(((((.(((((((((((((((((.((((.((..((.(((((((.....)))).))).))..)).)))).((((....))))....))).....)))))))))))))).))))).))))))).)))))).)))))..))))))).	-	GGAGGCGGGGTGGGGGATGGTGT
CR-m0027	Chr2:10445185:10445542:-	-182.1	-	CR-m0027-3p	10	-	9	CTCGGAATGTATAAAGTATACTCGCCGATTCTTCAGGTTAACTGCACGCTTGCCTGATGTCATATTTTCAGTCATGAATTAATAGTAGAGTAAATTTAGAAAACTATAACTTTAGTGACAACTATAAGTTTGCTGTAACAATAGCGTAGGAAATTATCACAAATTGCAACTTTTACGTTATATGCTGCTATATTGTTGTAGCAAACTGAAACATATCGCTAATGTTGTAGCAAATTGATAGTTTTGTCATTAAAGTTGTAGTTTTCTAAAATTTACTCTTAATAGTATTAAGGTATAGGACATCAGGCAAGCGTGCAGTAAACCAGAAGAATCGGCGAGTATACTTTATACATTCCGA	.(((((((((((((((((((((((((((((((((.((((.(((((((((((((((((((((.....((((....))))((((((.((((((((((((((((((((((((((((((((((((((((.((((((((((((((.(((((...................(((((......))....)))(((((((....))))))).............))))).)))))))))))))).)))))..))))))))))))))))))))))).)))))))))))....).)))))).......))))))))))))))))))))).)))).)))))))))))))))))))))))))))))))))	-	AGAATCGGCGAGTATACTTTA
CR-m0028	Chr2:14279979:14280080:-	-18.5	CR-m0028-5p	-	13	13	-	TATCACTACTTCTGGTTGATAGCGAAAGACATACATATCATACGTGGAAGGGATCCTCCTATGTTATACTATTCCACTCTCAACCATGAATTGATTTGATAG	(((((.((.((((((((((.((.(((((....(((((........(((.((...))))))))))....)).)))..)).))))))).))).))...))))).	TCTGGTTGATAGCGAAAGACAT	-
CR-m0029	Chr2:24119974:24120105:-	-77.8	CR-m0029-5p	CR-m0029-3p	45	36	9	GGGCCGGTGCGGGCGCTGGGCGGTGACAGAAGAGAGTGAGCACACGGCCGGGCGGAACGGCACCGGCGGATGTGCCGTCGCGGCCGCGTGCTCACTGCTCTGTCTGTCATCCACTCCTCTCCCACCCCCCTC	(((..((((.(((.(..(((.((((((((((((((((((((((.((((((.(....(((((((........)))))))).)))))).))))))))).)))).))))))).)).)))..)))))))).)))..	CGGTGACAGAAGAGAGTGAGCAC	GCTCACTGCTCTGTCTGTCATCC
CR-m0030	Chr2:24325890:24326024:-	-78.9	-	CR-m0030-3p	18	-	18	AAAATTTGGATCGCCATATCCAACTAAATATGGATGGCCATATCCTATTCATGCATAAGGGTGTGTTTGGTTCACGGTTAAGTATGGATAGTATATGGTCATCCATATTTTGTTGGATATGGCGATCCAATTTTC	.(((.(((((((((((((((((((.((((((((((((((((((.((((((((((.(((..(((.........)))..))).)))))))))).)))))))))))))))))).))))))))))))))))))).))).	-	CATATTTTGTTGGATATGGCGA
CR-m0031	Chr3:12472515:12472614:+	-27.8	-	CR-m0031-3p	45	-	45	GTCCACAAATATTATCATAGATGTACCGCTGATTTCCGTCTTTCAGAGTATATATTGTGAGACGTATTCATGGGGTGTAAGTATGGTGTTACGTGTGTAG	...((((..((.(((((((..((((((.((((....((((((.(((........))).))))))...))).).))))))..))))))).))..))))...	-	TCATGGGGTGTAAGTATGGTGTT
CR-m0032	Chr3:34433634:34433841:+	-49.8	CR-m0032-5p	-	8	8	-	CCTGCCTGAAGGGGACTGCCGGTTTGCAATCTATGACTTTGACTTCCTTACTGCAGAGGATGTGCCAAAGAGCAGGATATTCTATATCTTATGGTATTGCTTCTGTGCCCCGTCTATTCCATAGTTACTTTACTGTAGGCCTACCCTTACCGCTTATGAGATATGTTGTGATTGAATTGAAGGTCCCCAGACAATGCAAAAGTGAGGA	(((..((...(((((((..(((((..(((((.(((((.....(((.......(((((((..((((((((((...(((...)))...)))).))))))..)))))))............(((((((......))))).))..................)))....)))))))))))))))..)))))))............))..))).	GGGGACTGCCGGTTTGCAATCTA	-
CR-m0033	Chr3:35084841:35085046:+	-121.7	-	CR-m0033-3p	12	-	12	TCCTCCTCGCGCTCCTCCTCCGCCGCCACGTCGCCGTCCCGCTCGCCCTCGCCGCTCGTCCCGCGCGCCTCGGTCCTCGGGGCACCGCGCGTCGCGGCGCAGCTCTCGTCCACCGAGGACGACAACGGCGGCGGCGAGGATGAGGTGTTCGACGAATCCACGGACTACGGGGACGACGAGGCGGCGGGGGAGGTGCTGGATGAGTT	..(((.((..((.((((((((((((((.(((((...(((((((((.(((((((((.((((.....(((((((((...((((((...((((......)))).)).))))...))))))).)).....))))))))))))).))))..(((((.........)))))..))))).))))).)))))))))))))).))..)).)))..	-	ACGAGGCGGCGGGGGAGGTGC
CR-m0034	Chr3:847675:847793:-	-53.1	-	CR-m0034-3p	9	-	9	ACTCTTGGTACAAGTCACACTACCGACTACTACCTGCGTTCCCAAATATAAGAGAATTTGTCTATGTAACTGCATAGGCAAAATCCCTCATGTTTGGGGATGGAGGTAGTACTAAGTAC	...(((((((..((((........)))).((((((.(((((((((((((.((.((.(((((((((((....))))))))))).)).)).))))))))))))).)))))))))))))...	-	CATGTTTGGGGATGGAGGTAG
CR-m0035	Chr3:5960226:5960332:-	-70.1	CR-m0035-5p	-	8	8	-	GCGGAGGAGGAGGCGGCGGGGTGGGTGACGGTCGAGGAGTGGGCGGGCTCCTCCGCCGCCGCGCTCTCCCGCACCGCCGTCCTCACCGCCTCCCCCTCCTCCTCCCT	..(((((((((((.((.((((((((.((((((((.((((.(.((((((......))..)))).).))))))....)))))))))))).)).)).)))))))))))..	AGGCGGCGGGGTGGGTGACGGT	-
CR-m0036	Chr4:435114:435273:+	-65.9	-	CR-m0036-3p	8	-	8	TAATACTTCCCCGTTTAAAAAAAAGCCAATCTAGAAGGGGTGTAAATGTATCCCTTCCTAGAACTTGTATAAATTAATCTATATCATTTTAATCTAAGTACTAGGAGGGGTCACATCCCCTTCTAGCTAGGTTGGTTTTTTTAGGACGGAGGGAGCAAGT	.....(((((((((((..((((((((((((((((((((((.....((((..((((((((((.(((((..((((..............))))...))))).))))))))))..))))))))))))))....)))))))))))).)))))).))))).....	-	AGGTTGGTTTTTTTAGGACGGA
CR-m0037	Chr4:9183916:9184017:+	-18.5	CR-m0037-5p	-	13	13	-	TATCACTACTTCTGGTTGATAGCGAAAGACATACATATCATACGTGGAAGGGATCCTCCTATGTTATACTATTCCACTCTCAACCATGAATTGATTTGATAG	(((((.((.((((((((((.((.(((((....(((((........(((.((...))))))))))....)).)))..)).))))))).))).))...))))).	TCTGGTTGATAGCGAAAGACAT	-
CR-m0038	Chr4:16070180:16070431:+	-43.6	-	CR-m0038-3p	8	-	8	TCATCTCCCTATCCCAGCTGTCCCGTTCTGACGTTCACTTCCGTAGCGTTCAATTAGGATTAGACTTCCCTATGCTCAATCAGGAATCAGACTCGGTACATCCAATTGGCCATTAATTTTGACAATTTGACCCTTTGCAAAAACTATTTTTACAAATGAATCGCTGCCAAAACTTATTTCAAATCTGACCCTTTTGCTCAACGCCAAATCGTGTGGCGCTGAACTTAGACAGAGGCCGGGTTTTATTTAAAT	............(((.(((.((..((.((((.(((((.....((((((((((....(((.......)))....((.((((..((((((......)))...))).))))))......(((((.(((.........))))))))..............)))).))))))............((((.........)))).....(((((.......))))).))))))))))).))))).)))............	-	TGAACTTAGACAGAGGCCGGGTT
CR-m0039	Chr4:31347061:31347384:+	-124.1	-	CR-m0039-3p	11	-	10	TGTTGCACCTCCGAGTGTCTGGATTTCCAGATGTTATCTTATAGCTTTTTCTCATGATGTAATACTCCCTCTGTTTTAGGTTATAAGACGTTTTAAGTTTGACTAATTTTATAGAAAAAAGTAGTAATATTTTTATCCCAAGACTAATATATTTTGAAAATTTATTCAATTATAGATTTAATAAAACTATACTGGTGTTGTAAATATTATTACTTTTTTCCTATAGAGTTAATCAAACTTAGAATAGTTTTACTTTGACCAAAGTCAAAACGTCTTATAACCTAAAACAGAGGGAGTAGACTAGATGATGGGTTAGGTGCTCTA	....((((((......((((((....))))))(((((...))))).....(((((.((.((.((((((((((((((((((((((((((((((((((((((((.(((((((((((((((((((((((((((((......(((.((((.(((((((((.((((((((......))))))))..))))).)))).)))).))).)))))))))))))))))).))))))))))).)))))))))))..........((((((....)))))))))))))))))))))))))))))))))))...)).)).)))))..))))))....	-	GGGAGTAGACTAGATGATGGGTT
CR-m0040	Chr4:16895755:16896071:-	-138.8	CR-m0040-5p	-	10	9	-	CAAGCTATCAGATTCAGATTGGGTGACATAGGTAGGCATGTCACAATGTGATATAGGTAGATCTCGGCCCTACAAAACAAATTCAACAGCTAAGATATATTCATTCATGTCATCATAGGTTAAAATTTAACTCCATTAAAATTTTAACTCCTGAAAGTTTACTCCCAGTAAAATTTTAACTTCTGCGAGTTAAAGTTTAACTCGTGATATCGTGGACGAATCTCAGCCGTTAGATTTATTTTGGAGGGCTGAGATTCACCCTGTGTCACCTCGTGACGTGCCTACCCTATGTCACATAATCTGAATCCCAATTCCCA	..........(((((((((((.((((((((((((((((((((((...((((((((((..((((((((((((.(((((.(((((.(((.(((.((((....((.((((((..(((((.(((((((.(((((((((((((((((((((....(((..((....))..))))))))))))))....)).)))))))).))))))).)))))..)))))).)))))).))).))).))))).))))).))))))))))))...))))))))))...)))))))))))).)))))))))).)))))))))))..........	GATTCAGATTGGGTGACATAG	-
CR-m0041	Chr4:30712317:30712471:-	-81.6	CR-m0041-5p	-	16	16	-	TTGCCATGCACTGTGAGGAGGAGAACGGGATGCAGCCAAGGATGACTTGCCGGCTCCTGGTATTGGGGGAATCTCAGCTTTGCTGAAGCGCCTTGGAGTTAGCCGGCAAGTCTGTCCTTGGCTACACCTAGCTCTCTTCTTCTAGCGTTTGGCTC	..((((.((.(((.((((((((((.((((.((.((((((((((((((((((((((.......((.((((....(((((...)))))....)))).))...)))))))))))).)))))))))).))))).).))))))))))))).)).))))..	CTGTGAGGAGGAGAACGGGATG	-
CR-m0042	Chr4:30871037:30871122:-	-48.8	CR-m0042-5p	-	16	16	-	GTCCTGCAGGGAGGCGGCGTCGGCGGCGGCGACGCGGTAGATGCGGTTGACGGCGGCCGCCGCGGCGTCGTCCGGTGGCGGAGGCG	(((((((...(.((((((((((.(((((((..(((.((.(((...))).)).)))))))))))))))))))))....)))).))).	GAGGCGGCGTCGGCGGCGGCG	-
CR-m0043	Chr4:31692626:31692822:-	-65	-	CR-m0043-3p	10	-	10	TTTTAAAAATAGACCCTACACAAACTTATTTTCAAAATCCGAACATTTTGACCATGCTAGCTGAACTGATGTGGCAAAACAATATTGTCACGCCAATCTCGCTGACATGGCAGCGTTATTTGGCCACGTTACTCTGGCTGATGTGATGAGAAGGTTTATATTTTGGAAATAAGTTTTGGAAGGGTTTATCTTTAAAT	.((((((.(((((((((.((.(((((((((((((((((..((((...(((.(((((.((((.((..((.((((((((.......)))))))).)).))..)))).))))))))(((((((((((((........))))))).)))))).....))))..)))))))))))))))))))..))))))))).)))))).	-	AAATAAGTTTTGGAAGGGTTT
CR-m0044	Chr5:22060939:22061132:+	-105	CR-m0044-5p	CR-m0044-3p	9	6	3	CCCTCTCCTCCTCTTCACCACCACCACCACCACCAGCAGCAGCAGAGAGCACCATCTCCATCCAATAATCCCCATGCTTGCGCACCACTCCCGGCCACATCCCGCGCGAGGAGGAGGAGGAGGAGGAGGGTGTGCTTGATCCGCGCTCCCGCCTGGTTGGTGGTGGTGGGGTGAGGGGGGAGGGATGGGAGGGG	(((((((((((((((((((.((((((((((((((((((((.((.(((((((((.(((((.(((.....(((((.(.(((((((....................))))))).))).)))...))))))))).))))))..)).)))))...).)))).))))))))))))))))).))))))))....)))))).	CTCTTCACCACCACCACCACCA	GTGGTGGTGGGGTGAGGGGGGA
CR-m0045	Chr5:22192451:22192594:+	-106.1	CR-m0045-5p	CR-m0045-3p	61	59	2	GGCGCCGGCGCGGCGATGTGGGGGAGGCGCGACGAGGGAGGGGTGGCGCGGCGATTTTTCGCAATACGGAGGGGCGCGCGGTGCGATGGTGGTGCGGACTACGGAGGAGGGTCGCGCCTCCCCCACATCGCCGCGCCGGCGCCC	(((((((((((((((((((((((((((((((((.........((.((((.(((.(((((((.....)))))))...))).)))).)).(((((....)))))........))))))))))))))))))))))))))))))))).	CGGCGATGTGGGGGAGGCGCG	CGCCTCCCCCACATCGCCGCG
CR-m0046	Chr5:29092510:29092818:+	-76.9	CR-m0046-5p	-	13	12	-	GATATTTTGGGTGCGATGAAGAGAGTTTGGTTCTTATATCGATCGCCGCTGATGGTGATATGATGTTTACCTTTACCATTGGTTCGTATTCGCTGAGCATCCGTTCAAGTCTCTCTCTTTCTCTGTGTTTGTTTGTTTTTTTTTGCCAGATCTGATTCTGTTTTCTCTTCATTTGGGCGATTTGGTTTGGTTAACGAGGGACCTGGGGATGAACTGCTTTCCTACGTGCGGTATTGTCCAAGTTTACCCCTCGGATACCCATCTGCATATGGCTCCCAAATCCTTTGCATCGCTATGTCACTAGTGTTG	((((((.(((..((((((.((((.((((((.....((((((((((((......)))))).))))))..(((.........)))........(((((((....)))).)))....................................((((......))))..............((((.((.((...(((.((.((((((......(((((((((((..........))))).))))))........))))))..)).)))....)).)).)))))))))).)))).))))))....)))..)))))).	GTGCGATGAAGAGAGTTTGGTTC	-
CR-m0047	Chr5:22192450:22192593:-	-94.8	CR-m0047-5p	CR-m0047-3p	61	59	2	GGCGCCGGCGCGGCGATGTGGGGGAGGCGCGACCCTCCTCCGTAGTCCGCACCACCATCGCACCGCGCGCCCCTCCGTATTGCGAAAAATCGCCGCGCCACCCCTCCCTCGTCGCGCCTCCCCCACATCGCCGCGCCGGCGCCC	(((((((((((((((((((((((((((((((((........((.((.((........(((((..(((........)))..)))))........)).)).)).........))))))))))))))))))))))))))))))))).	CGGCGATGTGGGGGAGGCGCG	CGCCTCCCCCACATCGCCGCG
CR-m0048	Chr5:22773736:22773940:-	-84.6	-	CR-m0048-3p	16	-	15	TCTCTCCTCCTCGCTTCACCACCTCGCGCCCAACCCCCCTCTCTCTCCTCTCCACGTCGCGCCCTCTCCGCGCGCGCCCGCGCTTCTATATAAGGTACGCCTACGCCTCTCTCTCCTTCGCTCGAATCCCATTTCTAGGGTTTTGGGATGCGGGGACTGATGGATCTAGGGTTTGGGTTTGGGTGGTGGTGGTGCAGGAGGGGGG	.((((((((((.((.((((((((....((((((.(((...((((.(((((....((.(((((.......)))))))((((((..........((((........))))............((((((.(((.......))).)))))).))))))....)).)))...))))...))).)))))))))))))).))))))))))))	-	TGGGTTTGGGTGGTGGTGGTGC
CR-m0049	Chr6:5001545:5001778:+	-71.9	CR-m0049-5p	-	10	9	-	TGTATTATACGACGGAGGGAGTAGAGTAGAAGATCTCTAATGTGGTCCTTGTAGGATGCGAGCCTGTGGTACGAGACTACACGATCCCTTGCAATTATAGCCGATTTTTGGTCGCAGCCGCCGCCTGGATGCCGATGAGAGAGACCTTCGCCGGAACAAGGATAGGCACGCGGCTGCATGCATGCGGCCAGCCAAGTATCCCTCTCTGCTTGATTCTGGAGATAATCTGATACG	.(((((((((..(((((.((((((((.((..(((..((....((((((.((((...(((((((.((((((.....)))))).)....))))))......(((((...))))).((((((((.(((((....(((.((((.......)))).)))........)))))..)))))))).)))).).)))))....)).))).))))))))))..)))))..).))...)))))).	GACGGAGGGAGTAGAGTAGAAGA	-
CR-m0050	Chr6:27388134:27388207:+	-24.2	CR-m0050-5p	-	5	5	-	CTTGAACTAGCTGACAGAAGAGAGAGAGCACGCTGAACATCTAGTGCTCCATCTAGTTTTGAAGCAGTTTCAGA	((.(((((.(((..(((((.(((..((((((............))))))..)))..))))).)))))))).)).	CTGACAGAAGAGAGAGAGCAC	-
CR-m0051	Chr6:9349830:9349906:-	-27.6	CR-m0051-5p	-	112	108	-	AACGGGGGAAAGAAGAGTGGGAACGTGGGCTTCTTTCACAGTGCGTACCTCTCTTTCTCTTCTTTCTCGCTCTGTTC	(((((((((((((((((.((((..(((.((............)).)))...)))).))))))))))...))))))).	AGAAGAGTGGGAACGTGGGCTT	-
CR-m0052	Chr6:15416885:15417196:-	-90.1	-	CR-m0052-3p	10	-	10	AATCTCAAAATCATCCATATTTCATCCCTTGGTCCAAACTGGGCTGGTTTTCAATGATATGGCATTGTTGAAATTAGTGATATTGAATTATTTGCATGCCATATGTAATCCTAGCTGCAAATCATCACAAAAAAAAGGGCAGGAAAGAGAGGTAGGAGAAAGAAGAGAAAGGAAAAGGAAGTGAGGATGACATACGTGTCCTAGTATTTACTGTGTGGTGATGTCGTTACTTTTTGCACTTGTTGGCTCCATGCCATGTCATCAACCACCCCGATTTGGAACTCGGGATGTAATGTGCATGGTTTGAAGAGT	..(((..(((((((.((((((.((((((..(.((((((.((((.(((((....((((((((((((.(....(((.((((............(((((((...)))))))(((((.((.....((....(........).....)).....)).)))))..................(((((((((.(((..((((((((..........))).))))).....))).))))))))).)))).)))....).)))))))))))).))))).)))).)))))).)..)))))).)))))).)))))))..)))..	-	ACTCGGGATGTAATGTGCATGG
CR-m0053	Chr6:22962500:22962620:-	-74.4	CR-m0053-5p	-	5	5	-	GGCCATCCCCTCGCCGCGGCTGGCATCAGCATTCAGCAGTGGCGCACGGCCGCCGCCGGTGCTGCTCTCTGCGGCGACCAATGCTTGGTCTGCTGGCGCGAGCGGCGGCGAGGACATGGCG	.(((((..(((((((((.(((.((.((((((.((((((((((((......)))))).((((((((.....))))).)))..))).)))..)))))).)).))).)))))))))..))))).	TCGCCGCGGCTGGCATCAGCA	-
CR-m0054	Chr6:26473452:26473802:-	-80.7	-	CR-m0054-3p	96	-	94	TCACTATTTAGTTGCCATTTTGTTGCACATTGCCATTCCTCTTCTCCCTCTCTCTGACTGCATGAGTACGTATGTACTCTGCTTAGAGCAAGTTTAATAGTACTAGCTAAATGCTCGTGCGTTACAACAGAATTCTAAAAGAGAACTTCATTTTTCTAAAACCATTCCCCATTGTCGACTCACGAGACTATAGATGCATCAATAAAATTTTATTGGTTAGCTCGCATGACAAAATGATTCCTAATCATGATCCTAACTTAAAGTTGCTATTAAATTTTCTAATGGATTTTTTGCGATTTCGATAGCCTGGTTTTCTTGAATGGCTGTGATGATTTGGCTGCCCCCTCGAGA	..........((.((((..((((((((....(((((((.......((....((((((..(((.((((((....))))))))))))))).(((((((((((((((..(((....((((((.(((((((..((((......((((((......))))))......))))....)))).))).))))))....)))......((((((....))))))(((((....(((((...............)))))...)))))....)).))))))))))))).(((.((((...........)))).)))...)).......)))))))))))))))..)))).))..........	-	TGGCTGTGATGATTTGGCTGC
CR-m0055	Chr6:30066245:30066403:-	-76.7	CR-m0055-5p	-	29	29	-	CTCCTCTTTCTCCTCTCCCGTCGGCGCGGTCGGCCGCCTCTCCCCTCGCTAGCTACTCCGCACGCCGCCGCTACCACAACCCAGGAGTACAAAACCATGGTGGATGTCCGCGCGGGGCGGCGGCGGGCGAGCGTGGTAGCGGGCAGTGGGAAAGGGGGC	.(((((((((.((.(((((((.(.((((.(((.(((((((.((((.(((..((...(((((........(((.((........)))))...........))))).))..))).)))).)).))))).))).)))).).))))).)).))))))))))).	TCCTCTCCCGTCGGCGCGGTC	-
CR-m0056	Chr6:30066437:30066793:-	-168.9	CR-m0056-5p	-	28	27	-	GGATGCCGGCCGCGTCGGTGGGAGAGGGGGAGAGAGGCGACCGGCGTGACATCGTTGGCGGTGAGAAAGCGCAGGGAATGAGCCATAAGGAGGTGGCAACAGCGGCGGTGGCTGGAGGGGGCAAGGCAGCGGGTGCGGAGGGATCTTCATCTGCAGGCGACAGCGGCGGAGCTCCGCCGCCGCAAGCACCCTGTCGAGGCCGACGGTTACCCACAACCATCCTCCGATCTGCTCCGTCTTCATCGTCGATGCCGCCCCCACGCGCCACCCTGGATCTGCCTCGCCCGGTCCGCCCAAGGACCTTCACCACTTCCTCCGTCGCTTCCGTCTTGGACTCCTCCCGATGCGCCGGCCTTG	....((((((.(((((((.(((((...((((..(((((((((((((......)))))(((.(.....).)))..((......))...(((((((((...((((((.((((((..(.((((((((((((((((((.(((((((.........(((..(((...(((((((....))))))))))..)))....((((....))))((((......)))).))))))))))))))..)))))((((...))))..)))))).)..)))))))))...)))........(((((......)))))....)))))))))..))))))))..))))...))))).)))))))))))))....	CGCGTCGGTGGGAGAGGGGGA	-
CR-m0057	Chr7:7555078:7555245:-	-60.5	-	CR-m0057-3p	13	-	12	CATGGTTTGGCAATAAGAATTGTTGATGCTCTAATCAAGTACTCTCTCTGGCCCAAAATATAAAAAGTTTTGGTTGGATGGGACACATCTAAGTAATACTAATCAGAATATGTCCCATCCAACCAAAATTTATTTGGAGACGGATGGAGTACTAGATTACTATTCCGT	.((((..(((((((((...))))))......(((((.((((((((.((((.((((((.......(((((((((((((((((((((..(((...((....))...)))...))))))))))))))))))))).))))).).)))).)))))))).))))))))..))))	-	GGAGACGGATGGAGTACTAGATT
CR-m0058	Chr7:13497680:13497917:-	-52	CR-m0058-5p	-	16	15	-	GAGGAGGAGGATTGAGGAGATTGGGAAGATTGGAAAGATACACAAAACGAGGTGAGCCATTAGCGTATGATTAGTTGAGTATTAATTATTTTAAATTTTAAAAATGGATTAATATGATTTTTTAAAGCAACTTTCCTATAGAATTTTTTTGCAAAAAAACACACCGTTTAGTAGTTTGGGAAGCGTGCGCGCGGATAACGAGGTGTTTTCTCTCTCAATCTCCCAGATCAACCGGGAA	.....((..((((..((((((((((((((..((((((...(((........)))........((...(((..((((..((((((((((((((........))))).)))))))))))))..)))..))..))))))....................((((((..((((..((.((.((.....)).))..))....))))..))))))))).)))))))))))..))))..)).....	ATTGAGGAGATTGGGAAGATT	-
CR-m0059	Chr7:26478088:26478258:-	-67.54	-	CR-m0059-3p	11	-	10	TCCTCGAGTCCACCTCGACGCCGCCGCCGTCGAAAACCAATAAAAAATCCTCTCCACGCCCGCAAACCCCAGCCCCCCACTCCCCCCACCTCACCGCCGGCGAACCCTAGGGGGGGATCACCGGAGTCGGCGACCGGCGGCGGCGGCGGTGGCGATGGCGGAGTACGCGAC	....(((.(((.(((((.((((((((((((((..............(((((((((.((((.((................................)).)))).......)))))))))..((((.........)))))))))))))))))).))).)).))).).))....	-	CGGCGGCGGTGGCGATGGCGG
CR-m0060	Chr8:3929073:3929178:+	-42	CR-m0060-5p	CR-m0060-3p	9	3	6	TGTGTATATATACATATATACTACTCTGTCAAAAAAAATGAATTCCTAGTTACGAATCTAGGTTGATCTTTTTTTGGGACGGAGGGGTATGTATGTATGTACGTAC	.(((..((((((((((((((((.(((((((..((((((.((...(((((........)))))....)).))))))..))))))).))))))))))))))))..)))	ATATATACTACTCTGTCAAAAA	TGGGACGGAGGGGTATGTATGT
CR-m0061	Chr8:14208972:14209073:+	-22.8	CR-m0061-5p	-	8	8	-	GGGATAGAGAGAAGTTGATTCGTCTCGTAGGCCATTTTTTCAGAACCATTTGTTGTACTAAAATTGTGCATCCTGTTTGTCGATCAATTTCATCACTGCTCG	(((.(((.(((((((((((.((.(...((((.........((((....)))).(((((.......))))).))))...).))))))))))).)).)))))).	GAAGTTGATTCGTCTCGTAGGCC	-
CR-m0062	Chr8:16780826:16781128:+	-72	CR-m0062-5p	-	12	11	-	CGTAATTAACCGTGCAGCTGTATGGTTTTCGGGTCTGATTTTCCTTATAAACTAGGTCAATTCTCTTCTTTTAAATATAAAAGTGGAACAAAGTTCCGCCTTAGGTTTCAAAAAAGAAGGAAAGCTCAATCTGAAGCGAGGGAAGAGAGAAGGAAGAACTCACATCCAAAGATTTTAATATCTTATATTATTTTTTTCTCTTATTGAACCGAAATGAATATTTTAATAATGATAAACACGGTGTCCAGTAATAAATATTTATAATTTAACAGCCTGTTCCATGCGTTGGCACGGTTTTTGGTG	.......(((((((((((.((((((....((((.(((.....(((........)))....(((.((((((((((((.(((..(((((((...))))))).))).))))...))))))))))).(((((...)).)))((((((((((((..(((.(......).))).(((((......)))))......))))))))))))...........((((((((((.......((((.......)))).......)))))))))).......)))))))..))))))))).)))))))).......	CGTGCAGCTGTATGGTTTTCGGG	-
CR-m0063	Chr8:21349590:21349860:+	-143.1	-	CR-m0063-3p	13	-	12	ATTTTAAAAACAAACCCTTCCAAAACTTATTTTTGAGATCTGAACCTTTTGGCCATGCAAGCCGAACTAGCGTGCCAAAACAATACTGCCACGCTGGTCTCGATGGCGTGACAGTGTTATTTGGCCACACCGGTCTCGCTAGCGTGGCAAGACAAAACTGCCACACCCGCTGTAGGTAGCGTGTTAGTGTTGTTTTGCCACGCCAGGCAGGTTGGCGTGGCCAAAAGGTTCAAATTTTGGAAATAAGTTTTGGAAGGGTTTATTTTTAAAA	.(((((((((.((((((((((((((((((((((((((((.((((((((((((((((((.((((...((.(((((.(((((((((((((.(((((((.(..((.(((.(((.((((........(((((.(.(((...))).).)))))........))))...)))))).))..).))))))).))))))))))))).))))).))...)))).)))))))))))))))))).)))))))))))))))))))))))))))).)))))))))	-	AAATAAGTTTTGGAAGGGTTT
CR-m0064	Chr8:21563799:21563975:+	-48.3	-	CR-m0064-3p	17	-	17	TCAGAGAGTTTAGCAACTACTCCCTTCGTCTAAAAAAAATAAATCTAGTACTGAATGTGACATACTGTAGTACAATAAATTTAAATAGAGATATGTTCAGATTCATAATATTATGATGTGTCACATTTAGTAAGTTGGTTTTTTATAGGACGGATAGTTTGTGGCTGGTTTTTCAGC	...(((((.(((((.((.(((...(((((((..(((((((....((..((((((((((((((((.(((((((..((.(((((.((((......)))).))))).))..))))))).))))))))))))))))))...)))))))...))))))).)))..)).))))).)))))...	-	ATAGGACGGATAGTTTGTGGCTG
CR-m0065	Chr8:23951673:23951807:+	-73.3	-	CR-m0065-3p	17	-	16	GCCTCCACCACCACCGCCGCCGCCGCCGCCTCCTCCCCAAAATTATTGCCCCCCAGATCTAGATCTGAATCGACGCCGCAGCCGTGACTGAGAGGATGGCGCAGGAGGCGGCGTCGGCGGCGGCGGGGGAGGAGG	.(((((.((.((.(((((((((.(((((((((((...................(((((....)))))......(((((...((..........)).))))).))))))))))).))))))))).))))..)))))	-	GAGGCGGCGTCGGCGGCGGCG
CR-m0066	Chr8:24619809:24619906:+	-27.3	CR-m0066-5p	-	10	9	-	TCTATGGCAGTCTTATGTGTGAGTCGGATATCCGATGGAAAATACCGGATAATATCCTACGGATATCAGATTCCGACAGATATCACCTATATCATAGT	.((((((..((..(((.((((((((.((((((((..(((...............)))..)))))))).)))))..))).)))..)).....)))))).	TCTTATGTGTGAGTCGGATATCC	-
CR-m0067	Chr8:21349591:21349861:-	-144	-	CR-m0067-3p	6	-	6	ATTTTAAAAATAAACCCTTCCAAAACTTATTTCCAAAATTTGAACCTTTTGGCCACGCCAACCTGCCTGGCGTGGCAAAACAACACTAACACGCTACCTACAGCGGGTGTGGCAGTTTTGTCTTGCCACGCTAGCGAGACCGGTGTGGCCAAATAACACTGTCACGCCATCGAGACCAGCGTGGCAGTATTGTTTTGGCACGCTAGTTCGGCTTGCATGGCCAAAAGGTTCAGATCTCAAAAATAAGTTTTGGAAGGGTTTGTTTTTAAAA	.(((((((((((((((((((((((((((((((.....((((((((((((((((((.((...((...((((((((.((((((((.(((..((((((..........(((((((((((.((((...((((((((.(.....).))))))))...)))).))))))))))).........))))))..))).)))))))).))))))))...))...)).)))))))))))))))))).....)))))))))))))))))))))))))))))))	-	AAATAAGTTTTGGAAGGGTTT
CR-m0068	Chr9:8154867:8154954:-	-25.1	CR-m0068-5p	-	11	10	-	TATATACAAGTTACAATGTAGTTACATGCAAGTTATAGTGTAATTACACTAAGATTGTACTGTAATTACATCTGAAAATTTGTCGACA	.....(((((((.((((((((((((((((((....((((((....))))))...))))).))))))))))).))..))))))).....	TTACAATGTAGTTACATGCAA	-
CR-m0069	Chr9:19498757:19498865:-	-20.7	-	CR-m0069-3p	14	-	14	GATGGGCCGATTCACTATTTCGCTAGTATTTTGCCTCCTAAAGTTCAAAATTACAGGAGCCTCTCTGGGGAATGTTAAGATTGTAAGAAATAATTGGTTGGTAACCAGT	..((((((((((...((((((..((..((((((.(((((..((((...))))..)))))((((...)))).....))))))..)).))))))...)))))))..)))..	-	AAGATTGTAAGAAATAATTGGTT
KS-m0001	Chr10:4000423:4000511:+	-33.1	KS-m0001-5p	-	13	13	-	TCATTGTTTGTCGATGTGCGACTACGGATCCGGCGCCGGCGACGGGAGCGAGCAACGGATCCATAGCCAGCGACGGGAGCAGGCAGCAG	...((((((((...(((((..(((.(((((((..((..((.......))..))..))))))).)))...)).)))...))))))))...	TCGATGTGCGACTACGGATCCGG	-
KS-m0002	Chr10:10823578:10823679:+	-18.5	KS-m0002-5p	-	1372	1363	-	TATCACTACTTCTGGTTGATAGCGAAAGACATACATATCATACGTGGAAGGGATCCTCCTATGTTATACTATTCCACTCTCAACCATGAATTGATTTGATAG	(((((.((.((((((((((.((.(((((....(((((........(((.((...))))))))))....)).)))..)).))))))).))).))...))))).	TCTGGTTGATAGCGAAAGACAT	-
KS-m0003	Chr10:10851883:10851951:+	-21.5	KS-m0003-5p	-	572	565	-	TCGATTTAGTTCGGGGAAAGGGGAAGGGGAAGAAAATTCTATGAACCTTTCCGTTTTTCCTTAAGTTCA	..((((((....((((((((.(((((((..(((....))).....))))))).))))))))))))))..	TCGGGGAAAGGGGAAGGGGAA	-
KS-m0004	Chr10:19130187:19130288:+	-60.5	-	KS-m0004-3p	82	-	81	AACCTCGACGGCCTCGTCCCCCCGGCGCCGCCGCAGACGCATCCGACGGTGGCGAGGGAGGAGCGGGCGTCGGCGTCGGCGGTGGCGGGGCTGACGGTGGAG	..(((((.((((((((((((.(((((((((.(((...(((.(((..((....))..)))...))).))).))))))))).)).)))))))))).))).))..	-	CGGCGTCGGCGGTGGCGGGGCT
KS-m0005	Chr10:20477508:20477594:+	-35.5	-	KS-m0005-3p	2356	-	2284	TGATCGTAGAAGAGCCCTCTTTACCATTTTGTATAAATGGACTATTCTATTTGTATAGATATGGTAGAGGGGCGTATTCAACCCCCC	.....((.(((..((((.(((((((((((((((((((((((....)))))))))))))).)))))))))))))...))).)).....	-	AGATATGGTAGAGGGGCGTAT
KS-m0006	Chr10:21430763:21430978:+	-53.2	KS-m0006-5p	-	23	22	-	GGTAGATGGCAGAGATCGAGATGGGGAGGGATCCCGAGTGGCCGCGTGGCCGTGTGTGTGTTTCTTTTTTTACTTTTCCTCTCTGATTCCCACTTGCGACGAAATATCGGTTGAGATGAACCTGTCCGTGTTCTTACCTGTTCTTGTGATCTTCGTGTGATCTGATTTCAATTTTTTTTCGCCCTTCTCCTGTTCGTTTTCTTGTCTGTTCTGGCG	(.((((.((((((((.((((..((((((((........(((((....)))))...(((.(..((....................))..).)))..((((.((((((((((.(.(.(((((...(((((.(..(......)..).)).))).))))).).).)))))....)))))...))))))))))))..)))).)))).))))...)))).).	AGAGATCGAGATGGGGAGGGA	-
KS-m0007	Chr10:2222018:2222310:-	-158.5	-	KS-m0007-3p	7	-	6	TCCGTCCGTCACCGGCATCGTCCATCCTCGTCGGCGTCCATGATGGCGCGTGCGGTGCTGGCAGTGGACGACAATGATGGCGGCGACGGCGAACGGACGACGCCGCGGCTGACATGGGTGCAGGCGCGGGCGGTGGACGATGATGATGCCGGCGACGGACGGACACTGGCGTGGCTGACACTGGCTCTAGCGCGGGCGGTGGCGGACTCCCTCCCTCCGTGCCCACGGCACACCGTGGACGACGACGACGATGACGGTGGACGACAAGGATGGACGATGCCGGTGACGGATGG	.(((((((((((((((((((((((((((.((((.(((((((..((((((.....))))))...)))))))....(.(((.((((..(((((.........)))))..)))).))).)((((((.((((..(((((..((.........(((....))).))..))))).)))).))).)))........(((((((.((.((.(....))).)).)))))))((((((....)))))).......(.((.......)).).)))).)))))))))))))))))))))))))))	-	CGACAAGGATGGACGATGCCGG
KS-m0008	Chr10:4745009:4745327:-	-75.5	-	KS-m0008-3p	18	-	17	TCTCCTCAACGCTGAGTGCCGCGTACCGCTCTCGGTCTCTTTGTCTTCTTAATTCATTTGCAGTTAATTTAGGAATGCCGTCCATCGCTAGGAGTTACAACCTTCAAGCATACAACCTGGGCATATATATACTCGGGGAACCACAAATTTGAAGATCTGCAAGGAAATAGGAAGAAAAAGAAGGATTAATTTCATATGGAGGTGTTTTGCATGTGATGTTGCCACTGGGTTTAGATTCTCCTATAGAACAGTAGGATGGCTTTATATATTTTTCAGTAACTACGAACAAGAACAGTAGGATGGCTTCACAGTGAGTAGT	.((.((((..((((((.((........)).)))))).(((((.((((((((.(((.(((((((....(((((((......)))...(((.((((.......)))).)))......((((((..........))))))............))))...)))))))))).)))))))).)))))..((......))...(((((.((((((((.(((..((((...((((((..((((.((((((((......)))))).)).)))).......)))))).......))))...))))))))))).)))))...)))).)).	-	AGAACAGTAGGATGGCTTCAC
KS-m0009	Chr10:7436162:7436247:-	-22.6	KS-m0009-5p	KS-m0009-3p	13	1	11	CTAGGTACCGAGAGATGCCATATTTTAGTGTTAATTTACGATACGTTTTGGTACTTTACACTGGAGAAGTATCATGAGGTATCAAA	...((((((..(.(((((....(((((((((.((..(((.(.......).)))..)))))))))))..))))).)..))))))...	AGATGCCATATTTTAGTGTTAATTT	TTTACACTGGAGAAGTATCATG
KS-m0010	Chr10:10843328:10843414:-	-38.1	-	KS-m0010-3p	2354	-	2284	TGATCGTAGAAGAGCCCTCTTTACCATTCTGTATAAATGGACTATTCTATTTGTATAGATATGGTAGAGGGGCGTATTCAACCCCCC	.....((.(((..((((.(((((((((((((((((((((((....)))))))))))))).)))))))))))))...))).)).....	-	AGATATGGTAGAGGGGCGTAT
KS-m0011	Chr10:10859537:10859651:-	-40.5	-	KS-m0011-3p	9	-	9	GCCCTAACTATGGCAGAATATTTCCGAGATGTTAATAAGCAAGACGTGCTTCTATTCATCGATAATATCTTTCGTTTTGTTCAAGCAGGATCGGAGGTATCTGCCTTATTAGGGA	.((((((.((.((((((.(((((((((..((((....(((((((((..........................)))))))))..))))...))))))))))))))).)))))))).	-	AAGCAGGATCGGAGGTATCTGCC
KS-m0012	Chr10:12799101:12799429:-	-116.7	KS-m0012-5p	-	9	8	-	AGATCCATGGACCTGTCGTACGGTTCGTCAATTCAATCAGGTTCTTTCATCATCGGCAAAACAGAGGACAATAACTGGCAAGAAAGCTAAACAGCATAGTAAACCGAACTACTAGTCCGGTACAAATTGAGTGCAAGAAGCAACCAAGGTTTTGATTCATATCACTGTCAAACACTATATTTCCGCCTATAGTGTATGTATGGCTAGAGTTCCATAAATGACTGGTTGAATTGACGAACCGTACAACAGGTCCATAGTGTACGGAAAATATAGTGTACACTATATTTCCTGATTGAATTGACGAACCGTACAACAGGTTCCATGGACAC	...(((((((((((((.((((((((((((((((((((((((((((((...............)))))).......((((......))))..((((.((((.....(((((.((((((..(((((..(((..(((.....)))..)))....(((((..........)))))((((((((........)))))))).))))))))))))))))........))))))))..........(((((((............))))))).(((((((((....))))))))))))))))))))))))))))))))).))))).))))))))...	ACCTGTCGTACGGTTCGTCAA	-
KS-m0013	Chr10:20468972:20469040:-	-21.5	KS-m0013-5p	-	572	565	-	TCGATTTAGTTCGGGGAAAGGGGAAGGGGAAGAAAATTCTATGAACCTTTCCGTTTTTCCTTAAGTTCA	..((((((....((((((((.(((((((..(((....))).....))))))).))))))))))))))..	TCGGGGAAAGGGGAAGGGGAA	-
KS-m0014	Chr10:21430346:21430691:-	-89.6	KS-m0014-5p	-	23	22	-	GGTAGATGGCAGAGATCGAGATGGGGAGGGATCCCGCGTGGCCGTGTGTGTGTTTCTAGGTACCAATAGGTACCAAATTTACAATAAAAAAATGGTACCTCGTGGTACCTCCTCAAGGACCGTAAAATTGCTCTTAATAGTATAGTCAACTACTAGCTCCAAATCATCTATAGCCAATATAATAGCTAATTCATATAATAGCTGCTTATTATACTACTAATATCTGGTCCCACCTATCATACACACATTATGTCTTAGAGTCAGTGCTGCAGCTAGCTACAGATTTATAGCCTGATGCTCTTCTCTTTCTTTCTTTATCTCTTTAAAATATGTTTACATCTGACTT	((((((((..((((((.((((.(((((((((....(((((((.(((((((((.....((((((((..((((((((..(((.......)))..))))))))..))))))))......((((((...........(((.(((((((((.......(((((............((((..........))))...........)))))...))))))))).)))....)))))).......)))))))))...........(((((.((((((....)))).)).)))))...)))..))))...))))))))).)))).))))))..............))))).))).	AGAGATCGAGATGGGGAGGGA	-
KS-m0015	Chr11:5403834:5403956:+	-48.6	-	KS-m0015-3p	54	-	54	GAGACCAAGTCTCTGTTTACACCGTCCTCAAAACATGACAGGTAGACATAACTGCCATCTACAAGTAGTTAATTCTAGAGTACGTTAGTGCTTTGAGTAGGGTCTAAACAGAGACCTGGTCTA	.((((((.(((((((((((.(((.(.((((((.((((((...((((..(((((((.........)))))))..))))......)))).)).)))))).).))).))))))))))).)))))).	-	CTTTGAGTAGGGTCTAAACAGAG
KS-m0016	Chr11:19426571:19426686:+	-47.3	KS-m0016-5p	KS-m0016-3p	7	1	6	ACTCTAGTGATTACTCGTAACCATTGTCCACAAATTATCTCAAGAAAACAGTGGTAATAAATTAGCAATATCTCGTAATAAATTGTGGACAATGGTTACGAGTAATAAATTAGCAA	...(((((.((((((((((((((((((((((((.((((..(.(((......((.(((....))).))...))).)..)))).))))))))))))))))))))))))..)))))...	TACTCGTAACCATTGTCCACA	TGGACAATGGTTACGAGTAAT
KS-m0017	Chr11:22150843:22151176:+	-95.2	-	KS-m0017-3p	10	-	10	GACCTCCTGCAAGGAGACCAAGCTCCACTCCGCGCCCCACTCATGGCTTCCCCTCGAGAAAGGGAAGCTCTCCAAGTTCGCCGGCCACTCCACCTCCTCCATGTAAGTTCTCTCTCTCTCTCTTGCTGTTACATGATGCGTTTGGCTTGTTCTGAATCCTGCTACTTTAGTTAGTTACCTGGTCTTTGTTAGTAGTACTTTGTGTAGAGAGAGATTCACAAAATTCAGATTTTACTGGTATAGTTCTGAAGAGCTTTGCTGGCTGGTTGGTTGGTTGGTTGTGATGTTCATCAATTTGATTCTTGGTGGGTTGTGGTTGTGGTGCAGAGAATCG	...(((((...))))).....((.((((.(((((.((((((...((((((((.........))))))))..........((((((((..(((((....(((.((((((((....(((((((((.......((((((.(.((((((......))))))..(((((((..((((((....)))).)).....)))))))).))))))))))))))).........((((((....((((...)))))))))))))).)))))))..)).))).))))))))..((((....))))...........)))))).)))))..)))).)).........	-	TTGGTGGGTTGTGGTTGTGGTG
KS-m0018	Chr11:6081494:6081737:-	-119.9	KS-m0018-5p	KS-m0018-3p	14	5	8	GAGAAGAGGGGAGCCTTACATGGAGATTGAGAGGCTACTCCCTTTGGTAGCCAAGAATGACTTGCCTACGCTTTTGCCCTCTGTTGGCTCATCCATCCGTCTATCTATCTGCCATGGCAGATGGCAGATTAAGGGTTTCTGAAAGAAATTCTTGTGATAGGATGTGCAATGAGGCTGCATGGGCCGGTCTTCTTGGCTAGCCAGAGTGGCTCTCATCCACCATGCTAGGCCACCCCTCTTCAGA	..(((((((((.((((..(((((.(..((((((.((((((....(((((((((((((.((((.(((((.((......((((.((((.(.((((((((.........(((((((((.....)))))))))(((((((((((...))))))))))).))).))))).)))))))))..)).))))).))))))))))))).))))))))))))))))..).)))))..))))..)))))))))...	TGGAGATTGAGAGGCTACTCCCT	AGAGTGGCTCTCATCCACCATG
KS-m0019	Chr11:12147701:12147994:-	-102.6	KS-m0019-5p	-	60	60	-	GTTGGTCCAATTAATCGTCGATCAGGCACAATTAATTGTCCGATCAGAGCACCTATCGATCACCTTTTGAACAATTCTTAGGGTTTAGCACATGTGAATATGTGCTACTACTGCTGGTTGCTTTATACTAGGGCAAGTGACCATCTTGCCATCAATTATTAGTGCTGTGATTGCTTTATACTATGCACTATATAGAATATAGGTTCTAGTATTCATAGTACTGATCAGGTCGACTAATCGAGGCTGATCGACGATTAATTTTCCTGGTCGGTCCCTTGGTGATCAGGATCAATC	........(((((((((((((((((.(.(.((((.(((.((((((.((.......))))))(((((..(((...)))..))))).(((((((((....)))))))))......(((((........)))))((((((.......)))))).......(((((((((((((.((((..(..(((((..((....))..)))))..)..)))).)))))))))))))..)).))).)))).).).))))))))))))))))).(((((((((.(.....).)))))))))......	TTAATCGTCGATCAGGCACAA	-
KS-m0020	Chr11:14378622:14378732:-	-57.9	-	KS-m0020-3p	16	-	16	GCGCCGTGGGTAGGCGCGGCATGGCATGGCATGGCGCGGCGTTCCTTCGCAGGCGGCGGCGGCTCGGCGGTCAGATGGTGCGTGGTGCGGTGCGGCGGCGGCGGCTCGGCG	.(((((..(((.(.(((.((...((((.((((.(((((.((((...((((((.((....)).))..))))...)))).))))).)))).)))).)).))).).))))))))	-	CGTGGTGCGGTGCGGCGGCGG
KS-m0021	Chr11:19212292:19212598:-	-59.6	KS-m0021-5p	-	12	11	-	AAATTTTTATAGGAGCGAATTTCAGATTGGATTATTTCAAGTGCTAAGTTTTCAATTTAAAAGGCTGCTATATCCGATTGGACATAGAGGTCGGGTAAAAAAAACCTCTTAAAAAAAGTAAAATTAGCTTACAAATTGATGCACAAATGTAGTCGGTCAGTATATTTATGCACATTGATGCAGAAACTGAAGCCACGAAAACATATTGTTTCTTTGAAAATGGAAAAATATTTCTATTTCTACGTTTTGCTAGGTCATTCGCGGCAACAGAACAAATTCGTCTTACAATTTGTTTCTATCTGCATAT	........(((((((((((((..((((.(((((..(((...((((..(((((...((((...((((.((((.(((....))).)))).))))...)))).)))))..........((((.......))))......(((((((.((((((((..(((((((...(((.((((......)))))))))))..)))....(((((...)))))......(((((((((....))))))))))))))))))))...)))).....))))...)))..)))))))))...)))))))))))))........	AGGAGCGAATTTCAGATTGGATT	-
KS-m0022	Chr11:19402806:19402950:-	-23.2	KS-m0022-5p	-	23	22	-	TCTATCTATAAGTGGAATAGAATAACCCGGTTGAAGTGTAATGATCATATATTTTGTAATGCATTGTATGTCATTGATTCTTTCCCAATAAATGAAAACTTTTTCTGTAAATACTGCGTATTTGATTCCATTATCATATGATAAT	..(((((((.((((((((.(((((.(.((((.((((.(((((((.((((((...(((...))).))))))))))).)).))))..........((((....)))).......)))).)))))).))))))))...))).))))..	AGTGGAATAGAATAACCCGGTT	-
KS-m0023	Chr11:22202775:22202933:-	-95.4	-	KS-m0023-3p	5	-	5	ACCTCGCCGGCGTGACGCTCTCCTCCCTCACTCCCATCCGCCGCCGGCGAGGCCCTCTTCGCCGCCGTGTCCTCCTCGTCGTCGCTGTATGGGGCGAGGCCGCGGCCAGCGAGGGGCTCGGTGGCGGCGCGGGGGGATGGGGGAGCAGCTCGGCGTACG	....((((((......((((((((((.((.(((((...((((((((.((((.(((((((.(((((.((.((..(((((((......).)))))).)).)).))))).)).))))).)))).)))))))).))))))).))))))).)))))))))....	-	CGCGGGGGGATGGGGGAGCAGC
KS-m0024	Chr11:27894792:27894864:-	-29.4	-	KS-m0024-3p	55	-	55	TAGTCGCCGCCGGGGTCGTGGGAGAGGCGGTGCGCGAAGTCGTCGATGCAGTCCTCGATGTCGTAGGTGACGT	..((((((..(((.((((.((((...(((.((.(((....))))).)))..)))))))).)))..))))))..	-	TCGATGCAGTCCTCGATGTCG
KS-m0025	Chr12:2441355:2441614:+	-149.5	KS-m0025-5p	-	43	43	-	GCCCGCGGCGGTGGGGCGGCGGTGGTGGCGGCGAAGGTGATGGACAGGAAGGAGCTGGCCGGGAGGAACAAGGAAGGGCGGGCGAGAACCGAGAGGGAGATCCTCGAGGCCGTCGACCACCCCTTCCTCCCGCGCCTCTACGGCGTGGCCGAGGGGGATCGCTGGTCCTGCCTCCTCACCGAGTTCTGCCCCGGCGGCGACCTCCACGTCCTCCGCCAGCGGCAGCCGCACCGCCGCTTCACCGAGTCCGCCGTCAGGTA	(((.((((((((((((((((((((.(((((.((..((((..((((.(((.(..((((.(((((.(((((.((((((((..(((((...((..((((.....))))..))...))).))..)))))))).(((((((.....)))))))..((((((((((...)))))).))))........)))))..)))))))))..).)))..))))..))))..)).).)))))))))))))))))))......)))))..))).	GTGGGGCGGCGGTGGTGGCGG	-
KS-m0026	Chr12:3431976:3432179:+	-142	KS-m0026-5p	KS-m0026-3p	9	6	3	CGTCGCCGCCGCCGCTGTCGCTGTCTCGGTCGTTGGCTGCGGCGGCGGCAGCCTCTCGTCGCGGCCGCGCCGTGACGTGCGCAGCTGCGAGGGGCGCGGCTTCGTCTTCGTCGGCCTCGTTCGACGCGGCGGGGTTCGAGGCCGAGCGGCTCCGCCTCGACGCAGAGGCGCGGGCCGGGATGGCGTCCGCGGCGGCGGTGGCGG	(((((((((((((((.(.(((((((((((((...((((((.......))))))...(((((((((...)))))))))(((((..(((((.((((((.(((..(((.....(((((((((...(((.(....).)))))))))))))))))).))))))..)))))..)))))))))))))))))).).))))))))))))))).	GCCGCTGTCGCTGTCTCGGTC	CCGGGATGGCGTCCGCGGCGG
KS-m0027	Chr12:12204684:12204898:+	-121.5	KS-m0027-5p	-	57	56	-	GGCCCGGGCGAGGGGGTCCTCGATCGGCGGCGCGGGGGAGGACGACTCAGACGGCGAGGTGGACGGGGCCCCGCGCCTCGTCGGGGAGGACTCGGCGGCGTTCCGGCTGGGCGACCAGCGGGTGGCGTCGTGGGTCTACTTCGGCGGGATACTCGCCGTGGTGCTGTGGGGGCTCAACGTGCTGTGGATCGACCCGGCCACCGGGGTCGGGACCA	(((((((.(..((.((((.((((((.((((((((...(((..(..(((...((((((((((..(((....)))))))))))))..)))((((((.(((((((((.(((((....))))).)).)))))))))))))((((.(((((((...))))))).))))......)..)))..)))))))).))))))...)))).))..).))))).)).	AGGGGGTCCTCGATCGGCGGCG	-
KS-m0028	Chr12:19080895:19081027:+	-69.8	-	KS-m0028-3p	8	-	8	TCCGGCCGGAAACGGCGTGGATCTGGCCGCCACCACTGCCGCCCCGGACTGCTCCCCCAGCCGCCGAGCGTGGGGAGGGCGAGGCGAGACCCCGCCGCCGCCGTCCTTGCGGCTGCGCGGCTTTCCGGCAGCC	(((((..((...((((((((...(((...))))))).)))))))))))(((((.....((((((..((((((((((.((((.((((......))))..)))).))))))).)))..))))))....)))))..	-	CGTCCTTGCGGCTGCGCGGCTT
KS-m0029	Chr12:20632885:20633013:+	-35.6	-	KS-m0029-3p	672	-	672	ATTAGTTTACTTCCTTACGCCGCTTTGCTTTCTGTAAAGTCAGCACTATGCTTCTTAACTTAAAGTGCGGATGCGATGGCATATGTGTACAAGATCCTATAGAGAGGGAGGGCAGAGGATTGAATTCTT	...((((((..(((((..(((.((((.(((((((((..(((.(((((((((((((..(((...)))..)))......)))))).))))....)))..)))))))))))))))).))))).))))))...	-	TAGAGAGGGAGGGCAGAGGA
KS-m0030	Chr12:23914601:23914710:+	-59.6	-	KS-m0030-3p	27	-	27	CACGTCGGCGGCGGCCGGACCGCCGATGCCGACGACGACGCGGCCGTGGACATGGACATGGACCACTTCACGAATCCTCTTCGGCGGCGGCGGCGGCGGTCGCCGGAGAA	..(.((((((((.((((..((((((.((((((.((.((..(((..((((.(((....)))..))))..).))..)).)).)))))).)))))))))).)))))))).)..	-	CTTCGGCGGCGGCGGCGGCGGT
KS-m0031	Chr12:4042709:4042840:-	-72.5	-	KS-m0031-3p	8	-	8	CCGGCCGGAAACGGCGCGGATCTGGCCGCCACCGCCGCCGCCCCGGACGGCTCCCCCAGCCGCCGAGCGTGGGGAGGGCGAGGCGAGACCCCGGCGCCGCCGTCCTTGCGGCTGCGCGGCTTTGCCGGCACC	(((((((....)))).)))..(((((.(((..(((.(((((...((((((((((((..((......))..))))))((((.((.(....)))..)))).))))))..))))).))).)))...)))))....	-	CGTCCTTGCGGCTGCGCGGCTT
KS-m0032	Chr12:6052424:6052645:-	-48.2	KS-m0032-5p	-	21	21	-	GCGTTCCTTTGGAGGACATTGAGGGAGAAAGCACCTCGTTTTCCGCACGCACGTTTCCCAAACTATTAAACGGTGCGTTTTTTACAAAAATTTTCTATAGGAAAGTTATTTTAAAAAACATATTAATCCATTTTTAAAATTTAAAATAGTTAATACTCAATTAATATGAGCTAATGGCTCACCTCGTTTTGCGTATCTTCCCAATCTCCTCAATCACCTTCT	...........(((((.((((.((((((..(((...((......((((...(((((...........)))))))))((((((((.((.((((((((...)))))))).)).)))))))).(((((((..(((((........))))).)))))))...........((((((...))))))...))...)))...)))))))))).)))))...........	GGAGGACATTGAGGGAGAAAGCA	-
KS-m0033	Chr12:7120914:7120998:-	-42.7	KS-m0033-5p	-	10	9	-	TCGACACTGTTCTGCACTGTTCATGAGCCGGTTCCGCACATTGGATCCGCGGTACCGCTGTTTGAACAGTGCCAAATAGTGTCAA	..(((((((((..((((((((((..(((.(((.((((...........)))).))))))...))))))))))..)))))))))..	TCTGCACTGTTCATGAGCCGGTT	-
KS-m0034	Chr12:16586594:16586852:-	-47	KS-m0034-5p	-	8	8	-	ATTAATTGAATAGTGAAGCAGTCCGACGCGCCTTCTTCTCTTTCTAATCATTCACAATTCCTGTGTACAACCCATTAATAATTCAGACTATGCGCAGCTTCTTCCTATCCCCTATAAATAGCAACCAAACCTAGCACACAACTACATCTCTTCTTCATAAACGTTCTGCTGGTTCCAACTGCGTGTTGTATATTCTTAGGCCCGATCTTGTGGCAGGAGCTGAGTAGCTGGTGAACTCGCTTTATGTTGTTCATTCACT	......((((((((((((((((.(.((..((.....................((((.....)))).........................(((.((((((((.((.(((.((((..(((((((((((((((.((((...(((....................))).)))))))).....))...))))).))))..))))...))).....)).)))))))).)))))..))).))).)))))))..))))))......	TAGTGAAGCAGTCCGACGCGCC	-
KS-m0035	Chr12:20660174:20660247:-	-28.9	KS-m0035-5p	-	133	129	-	GGTGGGGGAAAGAAGAGTGGGAACGTGGGCTTCTTTCACAGTGCGTACCTCTCTTTCTCTTCTTTCTCGCTCTG	((.(.((((((((((((.((((..(((.((............)).)))...)))).)))))))))))).).)).	AGAAGAGTGGGAACGTGGGCTT	-
KS-m0036	Chr1:1162590:1162899:+	-103.1	KS-m0036-5p	-	6	6	-	AAACACAAGAGAGGGAGAGGAGAGTGGAGAAGAAGGCCCCGTTTGGCACAGCTCTAGCTTCCAACTCCAACTTACCTGGAACCGGAACTGTGCCAAACGGTTCAGATCCTCCATTTTTGGGAGTGGAGTTAGCAGAGCTACTCCTAAAAAATGAACTACGAGGGTGGAGTTGGGTTTTTGCTGCTCCACAGCTCCACTCCAACCTAATAGACCCACTACCATCTAATTTTTTAACATATTTACACAAAAATACCACTGAACCACACCAAACTCACCTCCTCACCCCTCTCTCTCTCTCCCTCCTGTAACC	....(((.(.((((((((((((((.((.(.((.(((....(((((((((((.(((.(.(((((.............)))))).))).)))))))))))(((((((........(((((((((((((...........))))))))))))).....(((..(((.((((((.(((.....((((.....))))))))))))).)))..)))..........................(((((......)))))...)))))))............))).))..).)).))))).)))))))))))))....	GAGGGAGAGGAGAGTGGAGAA	-
KS-m0037	Chr1:2202434:2202516:+	-69.4	KS-m0037-5p	KS-m0037-3p	29	4	25	TCCGGCGCGTCCACGGCCACCACCGAGTCCGGCGGCGCCGTGCGGATGTCGCCGGAGCCGGTGGTGGCGGTGGCGGCGGCGGC	.(((.(((..((((.((((((((((..((((((((((((....)).))))))))))..)))))))))).))))..))).))).	ACGGCCACCACCGAGTCCGGC	CGGAGCCGGTGGTGGCGGTGG
KS-m0038	Chr1:7872564:7872808:+	-96.7	KS-m0038-5p	-	10	10	-	GGGGCGGCGACGGCGTCGTCTAGGCCGAGCGGCGACGCGGCGGCAACACCACCACCGGCGGCACGTCCGCCGCCCTCAGCCGCCGCCCCCGCCGCCCTCAGCCGCCGCCTCCGCGCCGCCGCCCTCAGCCCCCACCTCCGCCACCGCCGCCCACCGACCGTCAGCCCCCGCGCACCCGCGCCGCCCGTCCGCCCCCGCACACCGCCGCTCGCCGCCACCCGCGCCCGCCGTTCCTGCTCGCCCCG	(((((((((((((((.(((...((((((((((((..(((((((............(((((((.((...((.((.((.((..((.((....)).)).)).))..)).))...)).)))))))......((..........))..)))))))....((..((...((....((((....)))).)).))..))...........)))))))))..)))....)))..)))))))...)).)))))).	CGGCGTCGTCTAGGCCGAGCGG	-
KS-m0039	Chr1:9227368:9227522:+	-81.2	-	KS-m0039-3p	22	-	22	GCTGCTAACACATTCTGATGTACCAAGTACTCCCTCCATTCACAAATATAAGGGATTTTGGCTATATATCTGGACAAATACTTGTCCAGATACGTAAACAAAGATACAGAATCCCTTATATTTGTGGATGGAGGGATGACTTGGTGGGAAGCAGA	.(((((..(.(((....)))((((((((..((((((((((((((((((((((((((((((..(((.(((((((((((....))))))))))).)))..........))))))))))))))))))))))))))))))..)))))))))..))))).	-	TGGATGGAGGGATGACTTGGT
KS-m0040	Chr1:16208944:16209067:+	-40.5	KS-m0040-5p	-	10	10	-	TAACCCGGCCTTCATCAAGTCAGCGATTGGAGTGTCAAATGTGCTTGGATCAACACCAAACTTGGTGAGTTTGTTCCTCACTTGGTGAACTTCAATCTAGCCAGTTTTGATGGGGATTGGTTGA	(((((...(((.(((((((...(((((((((((.(((...(((...(((.((((((((....)))))...))).))).)))....))))))))))))..))....))))))))))...))))).	TTCATCAAGTCAGCGATTGGA	-
KS-m0041	Chr1:25952379:25952536:+	-75.8	KS-m0041-5p	-	13	12	-	ACATGGCGGCCCATTTTCTGTGGGTGTTTGGTTGCTGGGTAGGGGTGGGATAGGGCCGGCTAGGGAGGAATATTCCCCCAGATGCTGGATGGGGGGATCCGGCCGATTTGCTCGGATCCAGCCGCCCGAGCGCCCGGACGAGCTGGGCGAGCGAGTGC	.(((.((.(((((.(((.(.((((((((((((.(((((((..(((((((....((((((............(((((((((.........)))))))))))))))..)))))))..))))))).).))))))))))).).))).)))))..))..))).	CCATTTTCTGTGGGTGTTTGGTT	-
KS-m0042	Chr1:27985505:27985716:+	-56.6	KS-m0042-5p	-	9	9	-	TTTGCGGGGATGATCTGATTGTTTATTGTAGCCTCATTTGGAGGATATGATGAGAATGGCTACTTCGTTGGATACAATGGACTGGAGGTGCACCCTACAGTAAGTGATCAACTAGCATACTTTATCAAGTATGGTATATGCCTTTTCTACAGTATTTACAAGTGGTTCTATCTAAAATCGAAACAATGGTGCACTCAGTACATCTCTGTGGT	.(((((((((((..((((.((((((((((..((((.....))))....(((.(((((.(((..(((((((....)))))))(((.(((.....))).)))..(((.....)))..(((((((....)))))))(((.((((..........)))).))).))).))))))))..........))))))).))).))))..))))))))))).	TGATCTGATTGTTTATTGTAG	-
KS-m0043	Chr1:41721873:41721987:+	-40.5	-	KS-m0043-3p	9	-	9	GCCCTAACTATGGCAGAATATTTCCGAGATGTTAATAAGCAAGACGTGCTTCTATTCATCGATAATATCTTTCGTTTTGTTCAAGCAGGATCGGAGGTATCTGCCTTATTAGGGA	.((((((.((.((((((.(((((((((..((((....(((((((((..........................)))))))))..))))...))))))))))))))).)))))))).	-	AAGCAGGATCGGAGGTATCTGCC
KS-m0044	Chr1:4573009:4573312:-	-168.7	KS-m0044-5p	KS-m0044-3p	306	3	303	TACGCCTACTCGTACCCGGCGTCGAACACCTCCTCCTCCTTGTGCTTCCCTCCTCTCATGGCGGACCACATCGTCGACGGCGGCGGCGGCGGCGGCTGTTCCTTTGGTGAATTCCTGGAGCTCGGCCATTCCGTGTACTCGCTGCCGCTTCCGCCGCCGCCGTCGCAGCCGGTGGTGGTCGCCGGCGGGAACAATGATCAGTATGGCGTGTCGTCGTCGTCGTCGGCGGCGGCGACGACGAGCAGGATCGGGTTCAGGACGAGGTCGGAGGTGGAGGTGCTGGACGACGGGTTCAAGTGGCGAA	..((((.(((.(.(((((.((((.(.(((((((.(((((....(((((..((((....(((((.(((((((((.(((((((((((((((.((((((.(((((...((......)).))))).(((.....)))..........)))))).)))))))))))))))....)))).))))))))))....((((..(((((......((.((((((((((((((....)))))))))))))).))..))))).)))))))).))))).))))).))))))).).)))).))))).).)))))))..	ACCCGGCGTCGAACACCTCCT	GAGGTGCTGGACGACGGGTTC
KS-m0045	Chr1:12058885:12059024:-	-31	KS-m0045-5p	-	5	5	-	TCACAATGTTTTACTATGTATAGATCTAATGTTGCAGTGAACTGAAACATTCTTTTGCTATTTGCTAAAACATTGTTTTCATATAAGGTGAAACAACGTCCGATTTAAACAAGTGAAACATTTTCGATCTACTTAGTGAA	(((((((((((((((.(((.((((((..(((((((((....)))(((((...((((((.....)).))))...)))))((((.....))))..))))))..)))))).)))))))))))))).............)))).	TTACTATGTATAGATCTAATGTT	-
KS-m0046	Chr1:14138266:14138380:-	-40.5	-	KS-m0046-3p	9	-	9	GCCCTAACTATGGCAGAATATTTCCGAGATGTTAATAAGCAAGACGTGCTTCTATTCATCGATAATATCTTTCGTTTTGTTCAAGCAGGATCGGAGGTATCTGCCTTATTAGGGA	.((((((.((.((((((.(((((((((..((((....(((((((((..........................)))))))))..))))...))))))))))))))).)))))))).	-	AAGCAGGATCGGAGGTATCTGCC
KS-m0047	Chr1:14512895:14513066:-	-82.4	KS-m0047-5p	-	11	11	-	CTTCTCCCCGCCGGCGGCGGTGGAGGCGGAGGCGGCGGAACCCGTAGCTATGCCCTCCAAGCGCTATCCTTCGTCTCGCCCCTCCTCCCTCATTGCGGCCGACGACGCCGCTGCGTGCTCCGCTCCAAGGCCTCTTCGTCTCCGTCTCCCCCGCCATCGCCGGGGAAGGAGG	((((((((((.(((.(((((.((((((((((((((((((.(.((((((............(((.......(((((..(((.(............).))).)))))))).)))))).).)))))...(((....)))))))))))))))).))))).))).))))).))))).	CCGGCGGCGGTGGAGGCGGAGG	-
KS-m0048	Chr1:24638977:24639147:-	-68.9	-	KS-m0048-3p	9	-	9	TCCGGCATCTCGCCTCTTCCCATCGCCGCCACCGCCGGCGGTCGCAGACTCGCAGCTCTCGCAAAGGTGAGGTTCCTTCGTTTCGTCGTCATCGCGCGGTATTGTCCTGCGTTTGCCGATTTTTTGCTGACGTGATGGTGTGGCGTGGCGTGGGTGGGGCAAGATTGACGG	.(((..((((.(((((..((((.(((((((((.((((((((.((.((((....(((.(((((....)))))))).....)))))))))))(((((((((((..(((..((....)).)))....))))).))))))))))))))..)))))))).))))).))))...)))	-	TGGCGTGGCGTGGGTGGGGCA
KS-m0049	Chr1:26893394:26893548:-	-65.6	KS-m0049-5p	-	6	6	-	CGCCTCCTCTGGAGGTATTGTGAGGTAGAGGCATTTCTAGTGTTAATCAGGAGGTATAATACATCTACTGAGAGCTATATACCTCCTGCTTAACACTATGAGGTACCTATACCTTTCAATACTTACCAAGTACCAGGAAAAAAACTTGCTGGCGG	((((((((((((((((((((.((((((.(((.((((((((((((((.(((((((((((.((..(((....)))..))))))))))))).))))))))).))))).))).)))))).)))))))).)).))....))))............)))).	GGAGGTATTGTGAGGTAGAGGCA	-
KS-m0050	Chr1:27163140:27163314:-	-103	KS-m0050-5p	-	9	9	-	GCGGGGCGCGGCGGCACGGCAGTAGGGGGCACGGGCGTCGCCCCTTGCTAATGCGGTGGTCGGCGGCCGCCCGAGCGCCGCAACCGAGGTGGACAAAGAGGTTGAAGACGACGACGACGAGCTCGGGCACGGCCCGTGCGAGCTCCGTCTCCCGCTGCCAGCCGCCCGCTCCGCC	((((((((.((((((..((((((.(((((.(((((((((((((((((....(((((((.((((.(....))))).)))))))..))))).))........((((....))))..))))).((.(((((...))))).))....)))))))))))))))).)))))))))))))).	GCGGCACGGCAGTAGGGGGCA	-
KS-m0051	Chr1:33497876:33498083:-	-61.5	KS-m0051-5p	KS-m0051-3p	1121	1	1086	GAACCGCTTGATGATCATTTATTGAATCGGTGTAATGACTCGACAAAATCGAGAGAAAAAAAGTTGTTTTTTGGGCAAACAAAATTGGAAGGAAGAAATTTTCTTCACCCCGTAGGAACTACGAGATCACCCCAAGGACGCCTTCGGCGTCCAGGGGTCACGGACCGACCATAGACCCTGTTCAATAAGTGGAACACATTAGCCGTCC	..((.(((.((((.(((((((((((((.(((.((....(((((.....)))))...((((((....))))))((((((......)))(((((((.....))))))).)))(((((...))))).....(((((..(((((((...))))))).)))))...((.....)).)).)))..)))))))))))))....))))))).))..	ATCATTTATTGAATCGGT	CCTGTTCAATAAGTGGAACACA
KS-m0052	Chr1:33540978:33541092:-	-40.5	-	KS-m0052-3p	9	-	9	GCCCTAACTATGGCAGAATATTTCCGAGATGTTAATAAGCAAGACGTGCTTCTATTCATCGATAATATCTTTCGTTTTGTTCAAGCAGGATCGGAGGTATCTGCCTTATTAGGGA	.((((((.((.((((((.(((((((((..((((....(((((((((..........................)))))))))..))))...))))))))))))))).)))))))).	-	AAGCAGGATCGGAGGTATCTGCC
KS-m0053	Chr1:33552993:33553054:-	-29.8	KS-m0053-5p	-	11	11	-	TCCCTTAAAAAGAAGAGAGAGAGAGACTGCCATCGCCATCTCTCTCTCTTCTTTTTAACCAA	....((((((((((((((((((((....((....))..))))))))))))))))))))....	AGAAGAGAGAGAGAGACTGC	-
KS-m0054	Chr1:43064766:43064961:-	-97.7	KS-m0054-5p	-	10	9	-	CAGAAGGGGCAGGCGGGCGGGTGGAGGAGGAGGGTCTTGGGGTTGGGCTTGCTGTGGCAGCAGATGGCCAGCGTGCACGCCGCGCACATCTGGTGCCCGCACTCCTTCACCTCCATGCTGCACGCCTGCTCGAAGCAGATGTTGCACGCCTCCTCCTCATCCTCGCTCTCCTCCTCCTCGTCGCCGCCCTTGATGT	((..((((((.(((((.(((..(((((((((((((..((((((.(((..(((.(.((((.(((((((((.(((....))).).)).)))))).))))))))..)))..))).))).((((((((.(((((...))))).)).)))).))...............)))))))))))))))))))))))))))..)).	AGGCGGGCGGGTGGAGGAGG	-
KS-m0055	Chr2:948231:948523:+	-46.1	-	KS-m0055-3p	14	-	14	ATGCGATTTGTGGCCTTTCTGCAAGTAGCTCGTGGTTTTGTCAACCCAACAATCGATTCGGAAAAAAAAATGCTAAAATGTCAAGTATGTCGAAATGTTTTGTCAACCCCACAATCGATTCAGAAATTACTATCAGATTTCTTTTCGCACTTCATATGTTCCATCATTCTTTTCTTATATACTCCCTCCATCCCACAATTTGTTTAGAATATACTATTAAGGTTTAATACAAAAGTCTATAATACCCCTTATTAAATAATATATGATGAGAAGTGGAATGGTTATTGAGGGTA	..((.((((((((.....)))))))).))..((((..(((.(((...((((.(((((............(((((.........))))))))))..))))))).)))..))))...(((...(((((((.......)))))))..)))..(((((..((((((((..(((((.((.(((((........................((((......((((((...))))))......))))(((((.....)))))....))))).)).))))))))))))).....)))))...	-	ATATGATGAGAAGTGGAATGGTT
KS-m0056	Chr2:13849039:13849383:+	-176.5	KS-m0056-5p	-	89	86	-	AGCCGCCTCTCCCGCCACCGGCGCCGCTTCCCTTCCCATCTCCCTCCCTTCTCGCCGGCTCGGCGCGGCAACGGCGGGGTTCGGCGGAGACGGCGCCGTCCCAACGGCGGCGACGACGGCGTTCGCGGTGGCCGCGCTCCCTCTTCCCCTCTCCTACCCGTCTCGCCGGCTTGGCGCAGCGACGGCGGGGTGCGGCGGAGACGGCGGTGACGGCCGTCCCTCCCCCTCTCTCTCTCCCCGTCGGCCTCGACGGCGACAGCGCCCTCCCAACGGCTGTGATGGCGTCGGCTTCATCCATGGGCGGATCCGGCGGCGGCGGCGGCGGTGGTGGTGGTGTCGGTGGCC	.((((((....(((((((((.(((((((.((((.((.(((((((.....((((((((((((.((.((....)))).))).))))).))))((((((((((((((.(.((((((.(((((.((.(((((...)))))...................))))))))))))).))))).(((((...((.(((((((((.((.((((((.......)))))))).))...........((.((((((....)))))).))..))))))).))....)))))))))))))))...........))).))))..)).)).)).))))))).)))))))))....)))))).	CCCGCCACCGGCGCCGCTTCC	-
KS-m0057	Chr2:15222744:15223110:+	-75.4	-	KS-m0057-3p	15	-	14	TAGATGTTGTTGTTATGCTTGATTTCTATCTTTCATGTTTTCATAAGTTGCATGTATGCATATTTTGTGTCATAATAAACAAAGGTTAAGGTGAAATATGAATTATGTATGAGTAAATGTAATTATATAATTTTGTATTCATGAGATGTATTCAGGTGAATTGCCAATTTAGATGATGGATTCTAACATATGTCATGTTGTAATTTTAAGTCATAATAATTTTAGGAAATGATTTTCCATATTAGATGTAGGGTCATTTACTTTAATTACTATGTGATACTCCGCACTTTGCTGCAGTATTCATGGATGAGTATACGTTAAATATTGTCGAAATGATGAAAGTTGAAATGTTGAGAAAATAATGTGT	.(.((((((((......(((((((((...(((((((..(((((((((((..((((((((.((((((((..........)))))(.(((((((..(((((((..(((((..((((.......(((((.(((.((.((((((((..((.....))..))))).))).)).))).)))))..))))..)))))..)))))))...))))))).).....(((((..((..(((((((((.(((.....))).)))))))))..))..)))))(((((.(((((((.(((...))).).)))))))))))))).))))))))..))).)))).))))..)))))))..)))..))))))..)))))))).)	-	GATGAAAGTTGAAATGTTGAGAA
KS-m0058	Chr2:16227790:16227920:+	-64.4	KS-m0058-5p	-	50	50	-	ACATCGAGGCTAAAGGAAGAAGAGAGAGAGTACAGCCTTAGTTCAGATCACATATGACTATCTTTTGCGAGTCTGATCGATACTCTGATGAAGGCTGTACCCTCTCTCTTCTTCTCTTAGCTTCTTGATGC	.((((((((((((.((((((((((((((.((((((((((...(((((((..((..((((..(....)..))))..)).))...)))))..)))))))))).)))))))))))))).))))))))..)))).	TAAAGGAAGAAGAGAGAGAGT	-
KS-m0059	Chr2:18843245:18843393:+	-75.5	KS-m0059-5p	-	11	11	-	CGGCATGTCATCCAATGCAGATACTGAGACCGGAGAGAGGCTGGAAGGTATGTCAAATGAACCGTTCACCGATTTGGCTACTTCTAGTTATCTCCGGTCTCAGCATCTGCATTGGATTTGTCCAGAGATGGGTTTTTTTGGATTTGCTC	.((((....(((((((((((((.(((((((((((((..(((((((((....(((((((.............)))))))..))))))))).))))))))))))).)))))))))))))..(((((((((......))))))))).)))).	TCCAATGCAGATACTGAGACC	-
KS-m0060	Chr2:19693487:19693702:+	-77	-	KS-m0060-3p	8	-	7	CTCAACCTGAGAGAGGATGTAGATTGTCCAAATTCGTTGTCCTAGAGGAGGGGTCACATCCCCTCCTAGGTTGATTTTTTTTTTGAATGGAGGGAGTATATACATATGTATCTAGCGATCTACTCACTCTGTCCACACAGAAAGTCAAATTAATATTGGATAAGATATTTTCTAGTATAACGAATTTGGACTATCCAGATTCGTCTCGTAGTATGA	.(((..(((.((((((((.(.(((.(((((((((((((((.((((((((((((......)))))))....((((((((((...((.((((((.(((((.((...((......))...)).))))).)))))).))...))))))))))...((((((......)))))).))))).))))))))))))))).))).).)))).)))).)))..)))	-	TTGGACTATCCAGATTCGTCT
KS-m0061	Chr2:21968199:21968387:+	-73.2	KS-m0061-5p	-	27	27	-	GAGAGGGAGAAGGCGGGGAGACCGGCGAGCATGCACAGAGAGGGAGGGAGCGGGGAGGCCCTCAGCCCGTTGATCCCCATGTCCCATTGGCGTCGACTCCCCGCGTCTTCGTTCGCCACACCGTCAGTAGTCCCCATCCCGACAACAGCGACGTCGTCGACGTCTGTCCTGCCGGTCAACTTCCTGTTG	((.((((((..(((((((((((((((((.........(.(((.(((((.((((((((((.....))).((((((.((.(((...))).)).))))))))))))).))))).))).).....((((.((.(((........))).))...))))))))))..)))).)))))))......)))))).)).	AGGCGGGGAGACCGGCGAGCA	-
KS-m0062	Chr2:23989922:23990271:+	-225	KS-m0062-5p	-	9	9	-	AAGGCGATGGTGGGAGTGGGAGGAGCGGTGGCGGCGGGGTACTCCTCGTCGTCGTGGGGGTTGGGGACGCGGGCGTGCGACTCGTGCGGCGGGGAGGCGGCGCGGCTCTACTGCCGCGCGGACGGGGCGTTCCTGTGCGCCCGGTGCGACGCGCGGGCGCACGGCGCCGGGTCGCGCCACGCGCGGGTGTGGCTGTGCGAGGTGTGCGAGCACGCGCCCGCCGCCGTCACGTGCCGGGCGGACGCCGCGGCGCTGTGCGCCGCCTGCGACGCCGACATCCACTCGGCGAACCCGCTCGCGCGCAGGCACGAGCGCCTCCCCGTCGCGCCCTTCTTCGGCCCGCTCGCCGA	..(((((..(((((....(((((((.((((.((((((((......((((((..(((((.(((((.(.((((((((((((..(((((((((((((((.((...)).)))).)))))))))))((.((((((......)))))).))....))))).(((((((((((((((((..((((.((.(((.(((((((.(.(((.((((((......)))))))))))))).))).)))))))))...))).))))))))))))))))))))).).))))).))))).))))))...((((((.((....)).))))))...)))))))))))))))))))..))))))))))..	TGGGAGTGGGAGGAGCGGTGGCG	-
KS-m0063	Chr2:27148134:27148282:+	-68.4	KS-m0063-5p	KS-m0063-3p	12	11	1	GGGCTTATCAAAGGGGCGCTTACTGAGAGTTCTTTGGCATTCTGTCCACCTCCTTGTCGAATCCTCAGAGACAGAAATCTCATATCTGTTGATCTTGGAGGTGGGCATACTGCCAATGGAGCTGTGTAGGCCTCCCTTTGTAAAACCCA	(((.....((((((((.((((((....((((((((((((...(((((((((((..(((((.......((((......)))).......)))).)..)))))))))))...)))))).))))))..)))))).)))))))).....))).	AAGGGGCGCTTACTGAGAGTTCT	AGCTGTGTAGGCCTCCCTTTG
KS-m0064	Chr2:34280368:34280554:+	-71.5	-	KS-m0064-3p	10	-	10	ACATCGATCTGGCCCTCTTTGTGATCTTCCACAGCTTTCTTGAACTGCACGCATGATGAATAATCCCTTTGGTTAATTGTGATCTGGTCTCTGAGAGATCGTAGTTAGACTCGATCGGTTGCATTGGCATCAGAGAGAGCAGTTCAATAAAGCTGTGGGAAATTGCAGAGAGAGACCAAATCTCGTC	.....(((.((((.(((((((((((.((((((((((((.(((((((((.((((((((.((........)).))))..))))......(((((((..(((((.(((...))))))))...(((....))))))))))..))))))))).)))))))))))).))))))))))).).))).))).....	-	TGGGAAATTGCAGAGAGAGACC
KS-m0065	Chr2:9393404:9393574:-	-113.2	-	KS-m0065-3p	25	-	25	TCCCGCGCGCACTTCCTCCTCCCGCCGCCTCCGCCTCCTCCGCCTCCGCCGCCGTCTCAGCCGTCGGCGCCGCCCGCGCGCGAGGGGAGGAACGGGTACGTGTTCGTGAAGGGGTTGAAGGGGGGTGGAGGAGGAGGAGGAGGCGGGGTGGGGGATGGTGTGGGCGTGGGC	.(((((((((((((((((((((((((.(((((.(((((((((((((((((.((((.((..((.(((((((.....)))).))).))..)).)))).((((....))))....))).....)))))))))))))).))))).))))))).)))))).)))))..))))))).	-	GGAGGCGGGGTGGGGGATGGTGT
KS-m0066	Chr2:10445185:10445542:-	-182.1	-	KS-m0066-3p	10	-	10	CTCGGAATGTATAAAGTATACTCGCCGATTCTTCAGGTTAACTGCACGCTTGCCTGATGTCATATTTTCAGTCATGAATTAATAGTAGAGTAAATTTAGAAAACTATAACTTTAGTGACAACTATAAGTTTGCTGTAACAATAGCGTAGGAAATTATCACAAATTGCAACTTTTACGTTATATGCTGCTATATTGTTGTAGCAAACTGAAACATATCGCTAATGTTGTAGCAAATTGATAGTTTTGTCATTAAAGTTGTAGTTTTCTAAAATTTACTCTTAATAGTATTAAGGTATAGGACATCAGGCAAGCGTGCAGTAAACCAGAAGAATCGGCGAGTATACTTTATACATTCCGA	.(((((((((((((((((((((((((((((((((.((((.(((((((((((((((((((((.....((((....))))((((((.((((((((((((((((((((((((((((((((((((((((.((((((((((((((.(((((...................(((((......))....)))(((((((....))))))).............))))).)))))))))))))).)))))..))))))))))))))))))))))).)))))))))))....).)))))).......))))))))))))))))))))).)))).)))))))))))))))))))))))))))))))))	-	AGAATCGGCGAGTATACTTTA
KS-m0067	Chr2:11606037:11606345:-	-69.3	KS-m0067-5p	-	8	8	-	AGAAGGGGATTGGAGAGATTGGGAAGATACGTAAAACGAGGTGAGCCATTAGCACATGATTAATTAAGTATTAACTATTTTAAACTTCAAAAATAATTAATATGATTTTTTAAAGCAACTTTTCTATAGAATTATTTTTAAAAAAATGCACCGTGTAGTAGTTTGGAAAGCGTGCGCGCGGAAAAAGACCTGCGCCAGGTAACGGTGTACTGCTTTGAAGTAGTACTATTTGATACGGTTAGCAGCAGAAACTACTCGTAAGTACTACCTCTATATGTGCATTCTTTATCTCAATTTCAATTGACAAAA	....(..((((((((((((.(((((..((((((....((((((.((.....)).)))..........(((((((.((((((........)))))).))))))).....(((((((((.........(((((....)))))......((((((((...............((.((.((((((........)))))))).)).)))))))).)))))))))((((((((......(((((.(((.........))).))))))))))))))))..))))))..))))).)))))...)))))))..)....	TGGAGAGATTGGGAAGATACGTA	-
KS-m0068	Chr2:14279979:14280080:-	-18.5	KS-m0068-5p	-	1372	1363	-	TATCACTACTTCTGGTTGATAGCGAAAGACATACATATCATACGTGGAAGGGATCCTCCTATGTTATACTATTCCACTCTCAACCATGAATTGATTTGATAG	(((((.((.((((((((((.((.(((((....(((((........(((.((...))))))))))....)).)))..)).))))))).))).))...))))).	TCTGGTTGATAGCGAAAGACAT	-
KS-m0069	Chr3:3315020:3315188:+	-47.1	-	KS-m0069-3p	9	-	9	GCCGTCGCCGACGATTTCTTCTCCCCTCTCAGCCCGCTCCTCGCCCCTGTAATCGGTAAAGGCACCTTCTCAAAGGGGATGATTTCTTTTTCTTCTTCTTGTTACAAATTTGATGGTTTCTTGATGATTTGGTTGGATGGATGGATGGGACGGGAGCAGGGTCGATGTG	..(((((((........((.(((((.(((((..(((.(((((...((...(((((...((((.(((.((...(((((((.((........)).)))))))...........)).))).))))..))))).))...)).)))))).))))).))))).)))).)))))..	-	ATGGATGGATGGGACGGGAGCAG
KS-m0070	Chr3:4494973:4495043:+	-28.5	KS-m0070-5p	-	8	8	-	TCCTTCGTGCTCCGTGAGGACGGCGTCTCGCGCGCCGCTGACGAGGCTGCCGCCCCGCGCTGCTTGCCGCT	.....((.((..((((.((.(((((((((((((...)).).)))))).)))))).))))..)).)).....	TCCGTGAGGACGGCGTCTCGC	-
KS-m0071	Chr3:7950701:7950789:+	-41.1	KS-m0071-5p	-	13	12	-	TCATTGTGTGTCGATGTGCGACTACGGATCCGGCACCGGCGACGGGAGCGGGTGGCGGATCTATAGCCGGCGACAGCGGCGGGCCTCGG	.....((.(((((.((((((.(((.(((((((.((((.((.......)).)))).))))))).))).).)).))).))))).)).....	TCGATGTGCGACTACGGATCCGG	-
KS-m0072	Chr3:12020573:12020661:+	-41	-	KS-m0072-3p	7	-	7	TGTAATTAGCGGTTAATTCTAATTAGTGATTAATTATCCTAATTAGTGATTTGATTAATCACTGATTAGGATAATTAACCGCTAATTAT	.(((((((((((((((((((((((((((((((((((((((....)).)))..))))))))))))))))))))...))))))))))))))	-	TCACTGATTAGGATAATTAAC
KS-m0073	Chr3:13023783:13024065:+	-64.1	KS-m0073-5p	-	1394	1394	-	AGGACAGGTAGCTGGAGTAGCTCAGATGGTTAGAGCGTGTGGCTGTTAACCACAAGGTCGAAGGTTCAAGCCCTTCCTCTAGCGATATTTTTTTAAATTTTTTTTAGACTTTTCTGCTTTGCTGTTTGAACAATTTGTGTGAGAGAATTTGACCATTTGTTGCATTGCTGTTTGAACAATTTATATATGTGATAATTTCAACAATTTCTGCTTTGTTGATATTTTTTATAATTTTTTTAGACTTTTCTGCTTTGCTGTTTGAACTTTTCTGCTTTGCTGTTTG	.((((((..(((.((((.((.(((((((((.(((((((((((.......)))))((((((((((.......)))))....((((.......((((((.....))))))......))))....((((((((((....((((((.(((.........))).))))))...)))))))))).........(((((.(((.(((((((........))))))).)))..))))).........)))))...))))))))))))))).)).)))))))...)))))).	GCTGGAGTAGCTCAGATGGT	-
KS-m0074	Chr3:18209258:18209600:+	-115.3	KS-m0074-5p	-	19	18	-	CCTACTCTTCTTAGTCTACGTTTCATCTCTCAACTCCAAAACTGGACAAAACATGTCCCTCATCTTCCCTAGCACTAGTTTAGAGTGGTTTTTGCCCATGTGGACTACTTGGCTAGTCGACTTGCATAACAAATGACATGTACAGGGTGAGCTAAGAGCCATGTCACATTTACCTCTCCTACTCCCTTTCTCTTCCACCTTCCCAAAAACTCCCCAGCAGACCTGGAGCGAAAATTGCCTTGAATTAGCTTCAGACCTATAGTGTCGTTGATAGTTTAGGGACATGTTTTATCCGGTATTGGAGTTGAGGGATGAAAATTGGACCAAGTCAAGAGTTTATGGA	((.(((((((((.(((((..(((((((((((((((((((.((((((.(((((((((((((...((((....((((((.....(((.(((...((...((((((.((.((((((((.(((((.(((((.....))).)).)).).)).).)))))))))))))))..))...))).)))........................................((..(((((((...((((......)))).)))))))..)).))))))....)).))...))))))))))))).)))))).)))))))))))))))))))..))))).)))..))))))....)).	TTAGTCTACGTTTCATCTCTC	-
KS-m0075	Chr3:22980669:22980840:+	-32.9	KS-m0075-5p	-	5	5	-	TCACAATATTTTACTATGTATAGATCTAATGTTACAGTGAACTGAAATATTATTTCGCTATTTGCTGAAACATTGTTTTTATATGAGGTGAAACAACACCCAATTTAAACGAGTGAAACATTTTCGATCTACTTAGTGAAACAATTCCGATATATCTGGTGAAACATCGTGC	........((((((((.((..(((((.((((((.(((((((.((((((...))))))...)))))))...((((((((..((.((.((((......))))))))..)))).)))).))))))...))))))).)))))))).....(((((...((....))...)))).).	TTACTATGTATAGATCTAATGTT	-
KS-m0076	Chr3:23382997:23383099:+	-61.6	KS-m0076-5p	KS-m0076-3p	9	2	7	TCGCCATTGACTAAGCATTTCTAGTTCATAACACAGCTAAATGGGCTACACAAACATATCCATTTAGCCGTGTTATGAACTAGAAATGCTTAGTCAGTGCCAA	....((((((((((((((((((((((((((((((.((((((((((.((........)))))))))))).))))))))))))))))))))))))))))))....	AAGCATTTCTAGTTCATAACA	TTATGAACTAGAAATGCTTAG
KS-m0077	Chr3:35084841:35085046:+	-121.7	-	KS-m0077-3p	251	-	250	TCCTCCTCGCGCTCCTCCTCCGCCGCCACGTCGCCGTCCCGCTCGCCCTCGCCGCTCGTCCCGCGCGCCTCGGTCCTCGGGGCACCGCGCGTCGCGGCGCAGCTCTCGTCCACCGAGGACGACAACGGCGGCGGCGAGGATGAGGTGTTCGACGAATCCACGGACTACGGGGACGACGAGGCGGCGGGGGAGGTGCTGGATGAGTT	..(((.((..((.((((((((((((((.(((((...(((((((((.(((((((((.((((.....(((((((((...((((((...((((......)))).)).))))...))))))).)).....))))))))))))).))))..(((((.........)))))..))))).))))).)))))))))))))).))..)).)))..	-	ACGAGGCGGCGGGGGAGGTGC
KS-m0078	Chr3:847675:847793:-	-53.1	-	KS-m0078-3p	27	-	27	ACTCTTGGTACAAGTCACACTACCGACTACTACCTGCGTTCCCAAATATAAGAGAATTTGTCTATGTAACTGCATAGGCAAAATCCCTCATGTTTGGGGATGGAGGTAGTACTAAGTAC	...(((((((..((((........)))).((((((.(((((((((((((.((.((.(((((((((((....))))))))))).)).)).))))))))))))).)))))))))))))...	-	CATGTTTGGGGATGGAGGTAG
KS-m0079	Chr3:1657125:1657465:-	-86.8	KS-m0079-5p	-	6	6	-	GGAGATTGCATTTCTTGACTCGGGATGACTAGATATTGCTGACGTCACTAACTTTGTTCATCCTGGTACTCCTCTTGATGAGGAGGCCTCACAAAGGGGCACTTCTGTATATCTTGTTGGACAGCGAATTGACATGCTTCCAAAGCCTCTTACTGAAGGTATCTCTATTACTTATGTCGTATGCACACTGGATTAACCCAAAGCGGAACGTTTCTATTTCAATTTAAGAATACTCATATAATGTTAAAGTATTAGTGAAAGTAACTAATGATCTTCTCAAATATGCTGGTTTCTAGATGTTTGTTCTCTTCGTGCTGATGTTGAGAGATTGGCGTTCTCTG	(((((.(((((((((((((((((.((((..(((....((.((((((((((.............)))).((((((.....))))))(((((.....))))).((((.(((.......(((((.((((........))))))))).......))).))))(((.......)))......(((.(((....(((......)))..)))..)))................((((..(.(((((..........(((((((.......)))))))..........)))))..)..)))).)))))).)))))..)))).)))).))))))))))..))).))))).	TTTCTTGACTCGGGATGACTAG	-
KS-m0080	Chr3:5960226:5960332:-	-70.1	KS-m0080-5p	-	29	28	-	GCGGAGGAGGAGGCGGCGGGGTGGGTGACGGTCGAGGAGTGGGCGGGCTCCTCCGCCGCCGCGCTCTCCCGCACCGCCGTCCTCACCGCCTCCCCCTCCTCCTCCCT	..(((((((((((.((.((((((((.((((((((.((((.(.((((((......))..)))).).))))))....)))))))))))).)).)).)))))))))))..	AGGCGGCGGGGTGGGTGACGGT	-
KS-m0081	Chr3:9659611:9659703:-	-36.7	-	KS-m0081-3p	9	-	9	CTTTTACTTCTCTTTGATTTTGAGTCACTAACATGTAGAGTAGCTGCATAAAATGCCCACATGTCAGTGACACAAGTTAGAGAGAAGTAAGTT	..((((((((((((((((((.(.((((((.((((((.(.(((...........)))).)))))).)))))).)))))))))))))))))))..	-	ATGTCAGTGACACAAGTTAGAGA
KS-m0082	Chr3:11275937:11276285:-	-83.6	KS-m0082-5p	-	18891	18497	-	GTTGAGGTTTTGAAGAAGGATGTGGACGGTGGCTAGAAGAAAAGCTCAGTTAGGATAACACCGTGCTATTGCTAAACATGAACCATTTTTATGGATGCTTCTCGGTGAAGGGAGTCTTGATAGAACAACAAGTGTCTACATGGCTTGAGTTTTCCTGAACTCATCATCTCCACCTGATAGACAGATAAAAAGAAGATCAACACAAGAGATCACAATAATAGCTAGCGCTAGCTTGAGTGCGCAAGCTCAAACATAAAGAGATATAGCAGATAACTCGCTGTTCTTACCGCAACGGTGCATAGCTCCTGATCCGTATCTTCCATTTGGCTTTCAGTCACGAACCTGCAGG	.((((((((((((.(((((..(((((.((((...(((((...(((..(((..((......))..)))...))).........((((....))))...)))))(((....((((((((((.........))))(((((((((((..(((((((....)))))))......)))..)).))))))...........((((.........))))........((((.((((..........)))).))))...........(((.(((((((....)).))))))))(((((...)))))....))))))...))))))).)))))....)))))..))).)))))).))).	TGAAGAAGGATGTGGACGGTG	-
KS-m0083	Chr3:31820734:31820848:-	-40.5	-	KS-m0083-3p	9	-	9	GCCCTAACTATGGCAGAATATTTCCGAGATGTTAATAAGCAAGACGTGCTTCTATTCATCGATAATATCTTTCGTTTTGTTCAAGCAGGATCGGAGGTATCTGCCTTATTAGGGA	.((((((.((.((((((.(((((((((..((((....(((((((((..........................)))))))))..))))...))))))))))))))).)))))))).	-	AAGCAGGATCGGAGGTATCTGCC
KS-m0084	Chr3:32903331:32903704:-	-95.5	KS-m0084-5p	-	8	8	-	GTTTTTTCGCACGGTTTTTTTACGGACGATGGAAGTACTTCTTATTTTTTAAAGTAGTAGAGACTTGTAAAAGTCGAATTTGAACTTGCATGTTTGTGGAGTGATATATTGCATATGAATCTATCTTGTCAAATTTTTTGAATTTTTTCATACCCATTTAGTTGACATATAATAAATGGGTGGATCTCCACCTAGGTGATTAAAAGTGTTTCCCGAGCCTGATTCATCATTCATGCATGGTTGCTTTTTATTTGAGAGTGAGCTAGCCATTCTGACGTGACTGAGAGTATGACACCAACACCAGCTAGTGGGTGACGGCGACGGCGAGCTTCATGCCGGACTGGCAGTGTCCGTCGAAGCTGCAGATGAAGAGC	(((((((.(((..(((.((((((((((.(((.(((((((.(((........))).))))..(((((....))))).........))).))))))))))))).)))....))).((((((.........(((((...))))).....))))))((((((.(((((.....((((...(((((((....)))))))....))))...(((((...........((((.(((.((((((((((((((((.............)))).)))))...)).))))).)))))))..)))))......)))))))))))((.((((..(((((.((....((((.....))))..)).)))))..))))))...)))))))	ACGGTTTTTTTACGGACGATGGA	-
KS-m0085	Chr4:4410733:4410979:+	-83.3	-	KS-m0085-3p	6	-	6	GAAGAATGATCTGATTGAGCCTCGTCAATTCTCCCTCTGGTTCCAAATGTTGGTCGTTTTAGAGCTGTGCACAGGAACTAAGAAGTGTTACAATTATCTTGTTGCCCTGCAATTATTGCAGATCAGTAGTGATACTTCATTTATTCATGAGAATCGTCGCATTCAATTATCAAGGGTGTCTGGGAAAAATGGGGTTCAATTGCCCCTGAAACAACCTACATTTGGAACCAGAGGGACTGTCGTTTTT	.(((((((((..((((((......)))))).(((((((((((((((((((.(((.(((((((..(((....)))(((..((((((((((((........(((((..((((((...))))))..))))))))))))))).))..))).......((.(.((((((.........))))))..).))......((((......))))))))))).))).)))))))))))))))))))..)))))))))	-	TACATTTGGAACCAGAGGGAC
KS-m0086	Chr4:9113624:9113692:+	-21.5	KS-m0086-5p	-	572	565	-	TCGATTTAGTTCGGGGAAAGGGGAAGGGGAAGAAAATTCTATGAACCTTTCCGTTTTTCCTTAAGTTCA	..((((((....((((((((.(((((((..(((....))).....))))))).))))))))))))))..	TCGGGGAAAGGGGAAGGGGAA	-
KS-m0087	Chr4:9183916:9184017:+	-18.5	KS-m0087-5p	-	1372	1363	-	TATCACTACTTCTGGTTGATAGCGAAAGACATACATATCATACGTGGAAGGGATCCTCCTATGTTATACTATTCCACTCTCAACCATGAATTGATTTGATAG	(((((.((.((((((((((.((.(((((....(((((........(((.((...))))))))))....)).)))..)).))))))).))).))...))))).	TCTGGTTGATAGCGAAAGACAT	-
KS-m0088	Chr4:21644836:21645009:+	-73	KS-m0088-5p	-	11	11	-	GCCAAAAGGAAGAGGAAAGGAACACCTGAGAACAATAGGCATGGGAGGTATTGGGAAAACACAGGAACATATTGTGACCCCTAATTTTAAAGGGAAATAATGGTTGAGGCTTTCCTCCATGTTCCCATGCCTAATGCTCTTAGGTGCTCTTTTTCTTCCTCTTCCCAATTTGCC	..((((.((((((((((((((.(((((((((.((.((((((((((((.....((((((.(.....(((.((((((...((((........))))..)))))))))...).)))))).....)))))))))))).)).))))))))).))))....))))))))))...))))..	AGAGGAAAGGAACACCTGAGA	-
KS-m0089	Chr4:27125782:27125870:+	-20	KS-m0089-5p	-	6	6	-	ATTATGGAAATGAGGGAGTAGCATGTAAGAAGTCAACATAATAAGGATTTTGTAGGATTCTCCAAGCTAACTTTGATCATTTCTTAGTT	((((.((((((((.((((((((.((..((((.((.(((.(((....))).))).)).)))).)).))).)))))..)))))))))))).	TGAGGGAGTAGCATGTAAGAAGT	-
KS-m0090	Chr4:31999454:31999621:+	-99.3	-	KS-m0090-3p	26	-	25	TCCTCCTCCTCCTCCTCGCCGTCGCCGCCGCGAGCGGGCGCGCTAGGGTTTCGGGCCGCCGCGGCGTCCTCCTCCTCCTCCTCCTCTTGTTCTGGTGGTCAGCGGGGGCGCGCGTCCGATGTCGTCGGGGGCAGCGGCGTCGGCGGCGGGGGTGGAGGCGGGGGCGGC	.(((((.(((((((((((((((((.((((((...((((((.(((.(.....).))))))).))((((((((((...((.((............)).))..)).))))))))((.((((((...)))))).)).)))))).)))))))))))).))))).)))))....	-	GCGTCGGCGGCGGGGGTGGAGG
KS-m0091	Chr4:34119573:34119651:+	-65.6	-	KS-m0091-3p	10	-	10	CGGGTGCGGCCGCGCGCCGCGGCGCGGTTCCCGCCGCCACCGGGGCGGTGGGACTCCGCGGCGGCGCTCCGCCGCGCTC	.(((((((((.(.(((((((.(((.(((.(((((((((.....)))))))))))).))).))))))).).)))))))))	-	TGGGACTCCGCGGCGGCGCTC
KS-m0092	Chr4:9125571:9125657:-	-38.1	-	KS-m0092-3p	2354	-	2284	TGATCGTAGAAGAGCCCTCTTTACCATTCTGTATAAATGGACTATTCTATTTGTATAGATATGGTAGAGGGGCGTATTCAACCCCCC	.....((.(((..((((.(((((((((((((((((((((((....)))))))))))))).)))))))))))))...))).)).....	-	AGATATGGTAGAGGGGCGTAT
KS-m0093	Chr4:9135708:9135776:-	-21.5	KS-m0093-5p	-	572	565	-	TCGATTTAGTTCGGGGAAAGGGGAAGGGGAAGAAAATTCTATGAACCTTTCCGTTTTTCCTTAAGTTCA	..((((((....((((((((.(((((((..(((....))).....))))))).))))))))))))))..	TCGGGGAAAGGGGAAGGGGAA	-
KS-m0094	Chr4:20650418:20650740:-	-152.9	KS-m0094-5p	-	37	37	-	CGTGCGGTCTCACGGAATGGAAGAGCGAGACCGTTCGGTCTCGCAGAAGCAATCAGCGACATTGTCCAATAGGATCCATTTGATTAGTGGTTAATTACTTAATTAACATTTAACTAATAATAATTAGTGATTAATTATTCTAATTAATGATTAATTAATTAATTATTAATTAATCACTAATAAGGATAATTAACCACTAATTAAATTGGCAAGGCACGGTATCGCTCTTTGCTTGAGCGATAGCGTTGATTGCTTCAGCGCTATCGCTGTTTGCTTGGGCGAGACCGCGCGGTCTCGCACTGCTACCGTGCGAGACCGTGCGC	(((((((((((((((..(((.((.((((((((((.(((((((((..((((((.((((((....((((....))))((((((((((((((((((((((((.(((((..(((.....)))..)))))))))))..((((((((.((((.((((((((((((.....)))))))))))).)))).))))))))))))))))))))))).)))..........((((((((.......))))))))(((((((.....)))))))..)))))).))))))..))))))))).)))))))))).)).)))))))..))))))))))).	CACGGAATGGAAGAGCGAGAC	-
KS-m0095	Chr4:30871037:30871122:-	-48.8	KS-m0095-5p	-	73	73	-	GTCCTGCAGGGAGGCGGCGTCGGCGGCGGCGACGCGGTAGATGCGGTTGACGGCGGCCGCCGCGGCGTCGTCCGGTGGCGGAGGCG	(((((((...(.((((((((((.(((((((..(((.((.(((...))).)).)))))))))))))))))))))....)))).))).	GAGGCGGCGTCGGCGGCGGCG	-
KS-m0096	Chr4:31707834:31708131:-	-98	KS-m0096-5p	-	6	6	-	GTTTCGCGGTTAAGGTTTTCTTGAATTCGGCTTGAAATTACTTCCTCTGTTCCTAAATACACATGATTTTGGTTGAATATGATTTATCCAAGTACAACGAATTTAGACAGGCTTTATGTCTAGATTCGTTGTATTAGAATGTGTCACATTCAATCAAAATCTCTTATATTTAAGGAGGGATGCTGTAACAAGATAGTTCCAATTTTGATAGGAATCGAAAATATTCCCATGTTGGAAGCAACATGGCATCAGACGAGATATGTGCTCGAGTTGCATTGACCATGACTCAGTTGGAACA	((((((((((((.((((....((((((((((.......((.(((.((((((((((((((.....((((((((((((((.((((.(((.(.(((((((((((((((((((.......))))))))))))))))))).).))).)))).)))))))))))))).....))))).)))))(((.(((((......))))))))..(((((((....)))))))......((((((((....))))))))...)))).))).))...)).)))))).))..)))).)))))..).)))))).	TAAGGTTTTCTTGAATTCGGCTT	-
KS-m0097	Chr5:811733:811924:+	-116.6	KS-m0097-5p	-	14	13	-	GCGCCGTCGCACCCCCCTTTGCCGGCGCGCGCACTCACCCGAGAGTGAGTGCGCCGCCGTCGAGCGGCTGTGCAGCGGCGCCCGGCAAGCCGGCGGCGCGGCGCCGCCCCCTCTTTTCTCTCCCGCGTCGGCGTGAGGACGACCGGTGGTGGCATGACTCCCGCGCGCGTCGGCGGCGGCCGGCGGCGGCGG	(((((((.((((..((.((((.(((((.((((((((((......))))))))))))))).)))).))..)))).)))))))(((((..(((((((((((((.((((((.((..((.((.(((.(((....))).))))).))..)).)))))).......)))))).)))))))....)))))((....)).	ACCCCCCTTTGCCGGCGCGCGC	-
KS-m0098	Chr5:1064201:1064427:+	-100.7	KS-m0098-5p	-	9	9	-	CAGGCTCTAATACCACTTGTTAGAAACCGGCTCCGATTTCACGTCGGAAACCAATCTCCTGTGGCGTTTCTTCCGCGTTTGGTCTCCTGTGGCGTTTCTTCCGCGTTTGGTTTCCGACGTGAATTCGGCGTTTGGTTTCCGACATGAATTCGGAGCCGGTTTCTAACAGTTTGTTTAGTTCCACACGATCCCCTGTGACCAAATGGCCCAGTATCATCTGGGCCTGT	..((..((((....(((.((((((((((((((((((.((((.((((((((((((.........(((((.....((((((.((...((....(((.......)))....))...)))))))).....))))))))))))))))).)))).)))))))))))))))))))))....))))..)).((((......)))).......(((((((......)))))))...	TACCACTTGTTAGAAACCGGCTC	-
KS-m0099	Chr5:1432384:1432613:+	-129.6	KS-m0099-5p	KS-m0099-3p	9	6	2	GCGGTGAGCGTGCGGGGGTGAGCTGCGATGGGGGAGGACAGCGGCGACGATGGGGGGAGGAGGACGGCAGCGCTGACGGGACGGCCTCACGCGCTCGCAGCTTGCCACCTCCGGCGCCTCCCCCCCCCCTCCCCCCCCCCCCCCCCCCGCGCGTTTGCCACTCACCGCTCGCTGCTCACGGCACCGCCGTCCTCCTCCCCCATCGTCGTCCGCCCCTGCACACTCACCAC	..((((((.(((((((((((.((.((((((((((((((..((((((.....(((((((((.((..((..((((((..(((..(((.....((....)).....)))..)))))))))..))...)).)))))))))..........(((.((((..((........))..)).))...)))...))))))..)))))))))))))).)).))))))))))).))))))..	TGCGGGGGTGAGCTGCGATGG	ATCGTCGTCCGCCCCTGCACA
KS-m0100	Chr5:1970925:1971024:+	-54.6	-	KS-m0100-3p	5	-	5	ATGGTGAAGTACTCTCTCCGGTCAAATTTATTTGACGCTGGGTGTACTAAGTTTAGTACTCCCAGCATCAAATAAATGTGACTAGAGGGAGTTTCACAAA	...(((((..((((((((.(((((.((((((((((.((((((.((((((....)))))).)))))).)))))))))).))))).)))))))))))))...	-	AAATAAATGTGACTAGAGGGA
KS-m0101	Chr5:5258193:5258392:+	-101.1	-	KS-m0101-3p	39	-	38	TAATTTTAAAAGTAGACCCTCCCAAAACTTTTTTCCATCTGAAGCTTTTGGCCACGCCAGCCCGCCTGGCATGACAAAACAACACTAACACACCACCCGTAGCAGGCGTGACAGTATTGTTTTGCCACGCCAGCCTGGTTGGCATGGCCAAAAGGTTCAGATCTTGAAAATAAGTTTTGGAAGGGTTTATTTTTACAATT	.((((.((((((((((((((.((((((((((((((.(((((((.((((((((((.(((((((.(.(((((.((.((((((((.(((..(((.((..........)).)))..))).)))))))).)).))))).).))))))).)))))))))).)))))))...))))).))))))))).)))))))))))))).))))	-	ATAAGTTTTGGAAGGGTTTAT
KS-m0102	Chr5:18475186:18475269:+	-20.8	KS-m0102-5p	-	8	8	-	AAGTAGATGAAGGGATAGTGCAGTGGTAACGGGGTGTGTAGTTTCAATTCTAAGATCATGTGCTCAATCCCTACTATAAGCTTA	((((..(((.((((((.(.((((((((...(((((.((......)))))))...))))).))).).))))))..)))..)))).	AGGGATAGTGCAGTGGTAACGGG	-
KS-m0103	Chr5:22060936:22061128:+	-104.1	KS-m0103-5p	KS-m0103-3p	31	26	5	CTCCCCTCTCCTCCTCTTCACCACCACCACCACCACCAGCAGCAGCAGAGAGCACCATCTCCATCCAATAATCCCCATGCTTGCGCACCACTCCCGGCCACATCCCGCGCGAGGAGGAGGAGGAGGAGGAGGGTGTGCTTGATCCGCGCTCCCGCCTGGTTGGTGGTGGTGGGGTGAGGGGGGAGGGATGGGA	.((((.((((.(((((((((((.((((((((((((((((((((.((.(((((((((.(((((.(((.....(((((.(.(((((((....................))))))).))).)))...))))))))).))))))..)).)))))...).)))).))))))))))))))))))))))).)))).))))	CTCTTCACCACCACCACCACCA	GTGGTGGTGGGGTGAGGGGGG
KS-m0104	Chr5:866809:866922:-	-52.2	KS-m0104-5p	-	14	14	-	CCCTCCAGTCAAATATATTTGATGTTGGGACTTGGGAGAGCTAAGTCAAATGTATTTGACATTGGGTGAGCTAAACTTAGGTCTCCCAACATCAGATATATTTGACTTGAGTGA	(.(((.((((((((((((((((((((((((((((((..((((.(.((((.(((.....))))))).).))))...))))))..)))))))))))))))))))))))).))).).	AAATATATTTGATGTTGGGAC	-
KS-m0105	Chr5:20972236:20972350:-	-40.5	-	KS-m0105-3p	9	-	9	GCCCTAACTATGGCAGAATATTTCCGAGATGTTAATAAGCAAGACGTGCTTCTATTCATCAATAATATCTTTCGTTTTGTTCAAGCAGGATCGGAGGTATCTGCCTTATTAGGGA	.((((((.((.((((((.(((((((((..((((....(((((((((..........................)))))))))..))))...))))))))))))))).)))))))).	-	AAGCAGGATCGGAGGTATCTGCC
KS-m0106	Chr5:21596123:21596377:-	-128.4	-	KS-m0106-3p	33	-	32	GCGCCGCCGACTCCACCTCCACCGCCACCGCCACCGCCGCTGCTCCTTCCTCCTCCTCCTCCTCGTCCCACGCCGCCGCCCTCCTCCTCCTCCTCCTCCTCATGTCCTTCCTCCTCTGCCGCCTCACCTCGTCCTCGACCTCGTACAGCGTGTGCGTGTTGGTGGCGGCGTACGTCGCGGGGCCCCACGACTCCTTGGAGGAGTCGACGGTAGTGGCGCTGGCGCCGGTGGTGGAGGTGGAGGTGAAGGCGGCGG	.(((((((..((((((((((((((((..(((((.((((((((((..............((((.((.(..(((((((((((................................................(((....)))...((((((...))))))....)))))))))))..).)).)))).....((((((((...))))))))..)))))))))).)))))..)))))))))))))))).....))))))).	-	CCGGTGGTGGAGGTGGAGGTG
KS-m0107	Chr5:28910036:28910264:-	-78.4	KS-m0107-5p	-	6	6	-	GAAGAAATTATTAAAGGTAGGGATAGGCATGATCTCTTTCTCACCAAATTTCTAAGACCAAACTCAACTTCGTTTGGAAAGTTAAAATAAGACAAATTTTGCATGAAACTTCCCTATCACTATCCGTGCAAAGTTTGTATTTCTTGTATCTTGCAAGCAAATTTGAATTTGGTCTTGAAATTTTGTGGAGATATAGACCATGCCTATACCTACCACTAATATTTATGGA	........(((((..((((((..((((((((.(((...((((((.(((((((.(((((((((.((((.((.(((((.((.((..((..((.((((((((((((((...................)))))))))))))).))..))..)).)).))))).)).)))).)))))))))))))))).)).))))...))).))))))))..))))))..)))))........	TTAAAGGTAGGGATAGGCATG	-
KS-m0108	Chr6:1021621:1021696:+	-47.8	KS-m0108-5p	-	28	27	-	GGGTATCCATGGGTTTTGTGGGTGTAGGGGGGACTTAAGTCCCCCCTGCACCCACGTTGGATCCGCCCCTGATCCA	((((.....(((((((((((((((((((((((((....))))))))))))))))))..)))))))......)))).	GGGTTTTGTGGGTGTAGGGGGGA	-
KS-m0109	Chr6:5001545:5001778:+	-71.9	KS-m0109-5p	-	11	11	-	TGTATTATACGACGGAGGGAGTAGAGTAGAAGATCTCTAATGTGGTCCTTGTAGGATGCGAGCCTGTGGTACGAGACTACACGATCCCTTGCAATTATAGCCGATTTTTGGTCGCAGCCGCCGCCTGGATGCCGATGAGAGAGACCTTCGCCGGAACAAGGATAGGCACGCGGCTGCATGCATGCGGCCAGCCAAGTATCCCTCTCTGCTTGATTCTGGAGATAATCTGATACG	.(((((((((..(((((.((((((((.((..(((..((....((((((.((((...(((((((.((((((.....)))))).)....))))))......(((((...))))).((((((((.(((((....(((.((((.......)))).)))........)))))..)))))))).)))).).)))))....)).))).))))))))))..)))))..).))...)))))).	GACGGAGGGAGTAGAGTAGAAGA	-
KS-m0110	Chr6:5489875:5489952:+	-45.7	KS-m0110-5p	KS-m0110-3p	10	1	8	ACTGCACATGCAGTTGAGTCACTGGCATATGGGTCCCACTTTACTATGGCCTACATGTCAGTGACTCAACTGCGCAGC	.((((....(((((((((((((((((((.((((((............)))))).))))))))))))))))))))))).	AGTCACTGGCATATGGGTCCCAC	ATGGCCTACATGTCAGTGACTCA
KS-m0111	Chr6:12762798:12762900:+	-34.9	-	KS-m0111-3p	8	-	8	CTCGCAAAATAAACCAATTTAAGAGAGAATTTGATATAACCTAGGATAATGAATCTGAACAGAAGGTTATGTCAAATCCTCCCTAGATTGGTTTGTTAAACGG	.(((...((((((((((((((.(.(((.((((((((((((((.((((.....)))).......)))))))))))))).)))).))))))))))))))...)))	-	TCAAATCCTCCCTAGATTGGTT
KS-m0112	Chr6:17559222:17559555:+	-164.7	-	KS-m0112-3p	39	-	38	TGATTTTGAAAATGAACCCCTCCAAAACTTATTTTCAGAATTCTGAACCTTTTAACCATGCCAGCCCGCATGGCATGGCAAAACAACACTGACACGCCAACCACAGCAGGTGTGATATTTTTGTCCTACCACACCAGACAACGCTGCCATGCCACCCAGAGCAGGCGTGATAGTTTTGTTCTGCCACGCCAGCTAGAGTGGCGTGGCAAGACAGACAATGCTGCCACGGCAGCCAGACCGGCGTGGCAGTATTGTTTTGCCACGCCAGCCTGATTGGCTTGGCCAAAGGTTCAAATCTTGAAAATAAGTTTTGGAAGGGTTTATTTTCAAAATT	.((((((((((((((((((.((((((((((((((((((.(((.(((((((((...(((.((((((..((.((((.(((((((((((.((((.((((((..........((((((...............)))))).........(((((((((((.(..(((.((((((.(((.......))).)))))).))).).)))))))))))...........(((((....)))))......)))))).)))).))))))))))).))))))..).))))).)))..)))))))))))).)))))))))))))))))).))))))))))))))))))	-	ATAAGTTTTGGAAGGGTTTAT
KS-m0113	Chr6:19035377:19035620:+	-66.9	-	KS-m0113-3p	16	-	15	GATATGAGCCATTAATTCATATCATGATCAAGGGTGGAGATTGCCTCATCCCTCTGTGATAGGAAGGAAAACCCTAGTCTCCATTGAGAGAGAGTGAGCAGCATGCCAGCAGCCATTGGAGAGAAGAAAAGCAACCAACAAAACACATAAGAGGGAGAGGAGAGTGTAGAAGAAGAGTTGCAGTTTGTTCAGCTTGGTGGCCCTTACTCGATCTTCATCAAGTCAGCGATTGGAGGCTCAAACA	....((((((.....((((.(((.((((....(((((((((((((((.((((((((((.((((.........)))).((((((..........(((.((.((......)).))))))))))).......................))).)))))))))))(((.(((((........))))).))).....(((....))).......)))))))))))..))))..)))))))))))))....	-	TTCATCAAGTCAGCGATTGGA
KS-m0114	Chr6:23179026:23179209:+	-45	KS-m0114-5p	-	5	5	-	ATTATGGGACAGGGGGTGTACAGACTACAGAGTAAGGGTTTAGCAGTATACAGAAAGCTAACATGACTATTGAATGAGTTACCGACAACGGAAAATCATGTTATCAATTGTCACAAAAATATCATTCGATGGCGAATCACAAACATTCAATGGAATGTGTACAATGATATACTCCCTCCGTAAA	.((((((...((((((((((((...((((..........(((((............))))).....(((((((((((......(((((..((.(((...))).))..))))).........)))))))))))...........(((((....)))))))))...)).)))))))))))))))).	AGGGGGTGTACAGACTACAGAGT	-
KS-m0115	Chr6:4553734:4553852:-	-54.3	-	KS-m0115-3p	5	-	5	TCTCCGCCGCACCCCGCCGTCACCGCGCCGTACCGGTGAGAAGGGAGGGAGAAGAGAAGGGAAGCGGCGCCGGTGGGGGGAGAGACGACGCCGGTGGCGGGGGAGGCGGTCGGCTGGGG	...(((((((..(((.((((((((((.((.((((((((.............................)))))))).)).)...........))))))))))))..)))).)))......	-	CGCCGGTGGCGGGGGAGGCGG
KS-m0116	Chr6:9349830:9349906:-	-27.6	KS-m0116-5p	-	133	129	-	AACGGGGGAAAGAAGAGTGGGAACGTGGGCTTCTTTCACAGTGCGTACCTCTCTTTCTCTTCTTTCTCGCTCTGTTC	(((((((((((((((((.((((..(((.((............)).)))...)))).))))))))))...))))))).	AGAAGAGTGGGAACGTGGGCTT	-
KS-m0117	Chr6:10049972:10050183:-	-131.4	-	KS-m0117-3p	12	-	12	CGGTGACATAGAGTTAATCTTGGCCCTCCAAAATAAATCCAACGGCTGAGATTCGTCCGCGTCATCACGAGTTAAAATTTAACTCGCAGGAGTAAAAATTTTACTGGGAGTAAAATTTCAGGAGTTAAAATTTTACTGGAGTTAAATTTTAACTCGTGATGATGTGGACGAATCTCAGCCATTGGATTTGTTTTGGAGGGCCGAGATCCACC	.((((...........((((((((((((((((((((((((((.((((((((((((((((((((((((((((((((((((((((((.(((.....(((((((((((((((......))))))....))))))))).))))))))))))))))))))))))))))))))))))))))))))).)))))))))))))))))))))))))).))))	-	TTGGATTTGTTTTGGAGGGCC
KS-m0118	Chr6:11732533:11732634:-	-44.8	-	KS-m0118-3p	14	-	14	TTTTATACTCCCTCTGGTCATTAATATATGACACTTTTAACACTAAAATACTAATTTTAGTTTTAAAAATGTCATGTATTAATGAACGGAGGGAATGCCATA	........((((((((.((((((((((((((((.((((((.((((((((....)))))))).)))))).)))))))))))))))).))))))))........	-	TCATGTATTAATGAACGGAGG
KS-m0119	Chr6:13171223:13171332:-	-29.8	KS-m0119-5p	-	8	8	-	TAGGCATTCTGGTAGTTCGACCGTGGATTTTCCTTTTTAGGGTTTTATCCTATTAACATAGGCATTCCTATTTAGATGAGGTCCACGTTTGCCAATTGGCATGAAGCATA	...((.(((((.((((((((.((((((((((.((...(((((......(((((....)))))...)))))...))..)))))))))).)))..))))).)).)))))...	GGTAGTTCGACCGTGGATTT	-
KS-m0120	Chr6:15416885:15417196:-	-90.1	-	KS-m0120-3p	32	-	32	AATCTCAAAATCATCCATATTTCATCCCTTGGTCCAAACTGGGCTGGTTTTCAATGATATGGCATTGTTGAAATTAGTGATATTGAATTATTTGCATGCCATATGTAATCCTAGCTGCAAATCATCACAAAAAAAAGGGCAGGAAAGAGAGGTAGGAGAAAGAAGAGAAAGGAAAAGGAAGTGAGGATGACATACGTGTCCTAGTATTTACTGTGTGGTGATGTCGTTACTTTTTGCACTTGTTGGCTCCATGCCATGTCATCAACCACCCCGATTTGGAACTCGGGATGTAATGTGCATGGTTTGAAGAGT	..(((..(((((((.((((((.((((((..(.((((((.((((.(((((....((((((((((((.(....(((.((((............(((((((...)))))))(((((.((.....((....(........).....)).....)).)))))..................(((((((((.(((..((((((((..........))).))))).....))).))))))))).)))).)))....).)))))))))))).))))).)))).)))))).)..)))))).)))))).)))))))..)))..	-	ACTCGGGATGTAATGTGCATGG
KS-m0121	Chr6:20890868:20890981:-	-53.8	-	KS-m0121-3p	10	-	10	ATGCTGAATGGCAGGGCAATTCTCCTTTGGCAGGGATGACAATAGCAATGTACGTAGTCTAACGCCTGCTACGTTGGCATCCATGCCAGAGGAGAACTGCACTGTGATTCTCAC	.((..((((.((((.(((.(((((((((((((.(((((.(.....(((((((.((((........))))))))))))))))).))))))))))))).))).)))).)))).)).	-	TGCCAGAGGAGAACTGCACTG
KS-m0122	Chr6:22962500:22962620:-	-74.4	KS-m0122-5p	-	18	18	-	GGCCATCCCCTCGCCGCGGCTGGCATCAGCATTCAGCAGTGGCGCACGGCCGCCGCCGGTGCTGCTCTCTGCGGCGACCAATGCTTGGTCTGCTGGCGCGAGCGGCGGCGAGGACATGGCG	.(((((..(((((((((.(((.((.((((((.((((((((((((......)))))).((((((((.....))))).)))..))).)))..)))))).)).))).)))))))))..))))).	TCGCCGCGGCTGGCATCAGCA	-
KS-m0123	Chr6:23591078:23591222:-	-32	KS-m0123-5p	KS-m0123-3p	363	2	345	GCCTGTTGAGCTTCTTCCGGATCAATGTCACTACCCAGTTCCGCATCATTTCCTAAAATGATGATCTCATTATTAACTATTCTGGCAAAACCGCTCCACAGAACCGCCATTAACCATTGATCGTTGAGGAGGCGTATTCTCAAGG	.(((...((((((((((..((((((((..........((((..((((((((....))))))))....................(((......))).....))))..........))))))))...))))))))....))...)))	GCTTCTTCCGGATCAATGTCAC	ACCATTGATCGTTGAGGAGGCGT
KS-m0124	Chr6:26414844:26415067:-	-82.5	-	KS-m0124-3p	9	-	9	GAGGGAGGAGTACGGTGCAATTTACTCCTGCGATTTGCAAATGAGTCACGTGCACGCGCAAAACTGAAATGGGCTCCTCCTATTCCCATCGCTCCTCTACGGTCCCCTCCCACTCCCGAAGAAGATCCTCTGACTTACTTCCCTCTAACTCTGAGTCACCGATATATGGGCCCATTAAATAGAGGGCCCATATGTTAGTGACACAAGTTAGAGGAGCCTCCCGA	(((((((((((.(((((((....((((.(((.....)))...))))....))))).))..........(((((...........))))).)))))))...((......)).......(((((((.((....))))).))))(((((((((.((.(((((.(((((((((((((..........))))))))))))).))))).)))))))))))..))))....	-	TTAGTGACACAAGTTAGAGG
KS-m0125	Chr6:26473452:26473802:-	-80.7	-	KS-m0125-3p	112	-	112	TCACTATTTAGTTGCCATTTTGTTGCACATTGCCATTCCTCTTCTCCCTCTCTCTGACTGCATGAGTACGTATGTACTCTGCTTAGAGCAAGTTTAATAGTACTAGCTAAATGCTCGTGCGTTACAACAGAATTCTAAAAGAGAACTTCATTTTTCTAAAACCATTCCCCATTGTCGACTCACGAGACTATAGATGCATCAATAAAATTTTATTGGTTAGCTCGCATGACAAAATGATTCCTAATCATGATCCTAACTTAAAGTTGCTATTAAATTTTCTAATGGATTTTTTGCGATTTCGATAGCCTGGTTTTCTTGAATGGCTGTGATGATTTGGCTGCCCCCTCGAGA	..........((.((((..((((((((....(((((((.......((....((((((..(((.((((((....))))))))))))))).(((((((((((((((..(((....((((((.(((((((..((((......((((((......))))))......))))....)))).))).))))))....)))......((((((....))))))(((((....(((((...............)))))...)))))....)).))))))))))))).(((.((((...........)))).)))...)).......)))))))))))))))..)))).))..........	-	TGGCTGTGATGATTTGGCTGC
KS-m0126	Chr6:26493482:26493672:-	-118.5	-	KS-m0126-3p	5	-	5	GGAGGAGGAAGATGCCGTTGCTTCCGGCGAGTCTCCCGAGCAGCGGCGGCCGCCTCGGATCTCCGCCATCCCCCCCGCCGAGCTGCGCCTCGCCGGCGTTGGCACGGAGGCCACCGCTTCGGCAGCCGCAGATGCCGCGGGCGCATGCGGCGGCGGGGGATGGGGGACCCCGTGCGTCGGCTTCCTGCTCG	.(((.(((((..((((((((((..(((.((...)))))))))))))))((((((.(((...(((.(((((((((((((((...((((((.(((.((((((....(((..(((........)))..)))..)))))))))))))))..)))))).))))))))).)))..))).).).))))))))).))).	-	ATGGGGGACCCCGTGCGTCGGC
KS-m0127	Chr6:30066245:30066403:-	-76.7	KS-m0127-5p	-	102	100	-	CTCCTCTTTCTCCTCTCCCGTCGGCGCGGTCGGCCGCCTCTCCCCTCGCTAGCTACTCCGCACGCCGCCGCTACCACAACCCAGGAGTACAAAACCATGGTGGATGTCCGCGCGGGGCGGCGGCGGGCGAGCGTGGTAGCGGGCAGTGGGAAAGGGGGC	.(((((((((.((.(((((((.(.((((.(((.(((((((.((((.(((..((...(((((........(((.((........)))))...........))))).))..))).)))).)).))))).))).)))).).))))).)).))))))))))).	TCCTCTCCCGTCGGCGCGGTC	-
KS-m0128	Chr6:30066437:30066793:-	-168.9	KS-m0128-5p	-	86	84	-	GGATGCCGGCCGCGTCGGTGGGAGAGGGGGAGAGAGGCGACCGGCGTGACATCGTTGGCGGTGAGAAAGCGCAGGGAATGAGCCATAAGGAGGTGGCAACAGCGGCGGTGGCTGGAGGGGGCAAGGCAGCGGGTGCGGAGGGATCTTCATCTGCAGGCGACAGCGGCGGAGCTCCGCCGCCGCAAGCACCCTGTCGAGGCCGACGGTTACCCACAACCATCCTCCGATCTGCTCCGTCTTCATCGTCGATGCCGCCCCCACGCGCCACCCTGGATCTGCCTCGCCCGGTCCGCCCAAGGACCTTCACCACTTCCTCCGTCGCTTCCGTCTTGGACTCCTCCCGATGCGCCGGCCTTG	....((((((.(((((((.(((((...((((..(((((((((((((......)))))(((.(.....).)))..((......))...(((((((((...((((((.((((((..(.((((((((((((((((((.(((((((.........(((..(((...(((((((....))))))))))..)))....((((....))))((((......)))).))))))))))))))..)))))((((...))))..)))))).)..)))))))))...)))........(((((......)))))....)))))))))..))))))))..))))...))))).)))))))))))))....	CGCGTCGGTGGGAGAGGGGGA	-
KS-m0129	Chr7:3828363:3828516:+	-22.7	KS-m0129-5p	-	15	14	-	TTATCGAAATGATGAAAGTTGAAATGTTGAGAAAATAATGTGAGGAAGATAATTTGACACATACTTATTGATCTATATAATACTACCTCCGTTTTTTAATAGATGACGCCGTTGACTTTTTCTCATATGTTTGACCATTCGTCTTATTCAAAAA	.....(((..((((((.((((((....((((((((..(((((..(((.....)))..)))))......(.((((((.(((....((....))...))))))))).)...........))))))))....))))))..))))))...))).....	GATGAAAGTTGAAATGTTGAGAA	-
KS-m0130	Chr7:5022877:5023117:+	-52.2	-	KS-m0130-3p	8	-	8	GTACAGTGATGAAGAGGGTTTACAAGGCCACTGAAGAACTATCATGTCCCAGTTGACTGTCCAAGATGTTCCTTCTTAATGCAATGATATGCAGTTCTGCTGCATATTCGAGAAAAGAAAAACTGTCAAGATGTTCTGAATCTCTAATACCACTTGTTAGTTGTTATGACAATAGATGGTAAAGAGTAACACCAACTTTACCTTCTTGCTCTGACATGAAGATTTTACAAGTTACATGTAG	.((((((((....((.((((.((..((.((.(((.......))))).))..)).)))).)).((((.......))))........((((((((((...)))))))))).((((..((((...((....))...))))...))))........(((((.((((.(((((.((..(((.(((((((...........))))))).))).....)).))))).))))..))))))))).)))).	-	TCTGACATGAAGATTTTACAAG
KS-m0131	Chr7:12565915:12566204:+	-88.5	-	KS-m0131-3p	6	-	6	CGTCATCCGCATCGCCTCGCGCCTCCGCCGCCGTCGCCGTCGCCGTCGCCATCGCCGTAGCGTCGCCGTCTCCGAGCGCCTCCACCTCCTGTCCATTCCCCTCGCAAAAAATCGACACCACCGGCAGGCAGAACCGATGGCTGCCATGAGAGGTAAAAGGAAACCCTTCCTGAGTCATCACTTCCTCCAGCGCCCTCCTTTTCCCTCTACTTGGGATCGATTTACTCGATTTCGCTCCTGAATATTGATTTTCTTGTCGAATGGTGGGTTGGGGTGGTGATGCAGGAGAT	.(((.(((((((((((..((.((..(.(((((((.(((((((...(((((...((((..(.((((.......((((.........(....).........))))........)))).)...)))).))).))..)))))))..(((.((((((.(((((((...(((....((((....)))).....)).)...))))))).))))).).)))((((((.....)))))).............(((((......)))))))))))))..)).)))))))))).))))))	-	ATGGTGGGTTGGGGTGGTGA
KS-m0132	Chr7:11383520:11383704:-	-85.4	-	KS-m0132-3p	7	-	7	GACCAGTGTGAGCCGCGTCCGCTCCTTCGCCTACGCGCGGGCCGCCGAGGTCGCCCGCCTCGTCGACACCCTCGCCGCCTCCCCGCCAGGCGTCCCCGTCGACCTCAGCTGCGCGCTGTACCAACTCCTCGACGGCATCATCGGTACGGTGGCCTTCGGGAAGGGGTACGGCGCGGCGCAGTGGT	.((((.((((....((((..((......))..))))((((((.((....)).))))))...((((((.....((((((......))..)))).....))))))........(((((((((((..((.(((((.(((..(((((...)))))))).))))).)).))))))))))).)))).))))	-	TTCGGGAAGGGGTACGGCGCG
KS-m0133	Chr7:18540269:18540523:-	-141.6	KS-m0133-5p	-	32	32	-	TGAAACGGAGAGAGTAGATTTTAGGAAGGCAGCACCATACCTGCTTGGGAGCGTGGAGTTGGAAGAGGCGCACGGGGGGGGGGGGGGGGTCGAAGATGGGCATAAGCCCCTGCGACAATGGCCATCTCGCCCACGCCGGCCACCACCACCTCCGATTCCAAGCTCACCGTTGACTTCTTCATCCTCCCCTCCAACTCCAAGCAGGTATGGCGCAGCCTTCTTGCTGCTTTCCTAAAATCTACTCTCTCCGTTTCT	.((((((((((((((((((((((((((((((((((((((((((((((((((.(.((((...(((((((((.(((((((((((((((((((((..(.(((((....(((..((...))..)))......))))))..))))).)).)).))))).........))).)))))).)))))))...)))))))).....))))))))))))))...........))))))))))))))))))))))))))))))))).	AGAGTAGATTTTAGGAAGGCA	-
KS-m0134	Chr7:26478088:26478258:-	-67.54	-	KS-m0134-3p	25	-	24	TCCTCGAGTCCACCTCGACGCCGCCGCCGTCGAAAACCAATAAAAAATCCTCTCCACGCCCGCAAACCCCAGCCCCCCACTCCCCCCACCTCACCGCCGGCGAACCCTAGGGGGGGATCACCGGAGTCGGCGACCGGCGGCGGCGGCGGTGGCGATGGCGGAGTACGCGAC	....(((.(((.(((((.((((((((((((((..............(((((((((.((((.((................................)).)))).......)))))))))..((((.........)))))))))))))))))).))).)).))).).))....	-	CGGCGGCGGTGGCGATGGCGG
KS-m0135	Chr8:6526902:6527112:+	-184.6	KS-m0135-5p	-	290	277	-	ATGGGAAGGGAAGCGGCGCCGGTGGCGGGGGAAGCCGCCAGCTGGGGGGAGGGGGAGAGGGGGCGGCGCCGCCGGAGGGGAGGGGGAGGGGAAGCGGCGGCCCTCTAGCCTCCCTCTCGCGGCAGATCCGCCATCGCGCCGCTGACGCCGCCTCTCCCCCCTCCCCCCAGCTGGCCGCCTCCCCCGCCACCGGCGTCGCTTCCCCTCCCCC	..((((.(((((((((((((((((((((((((.((.(((((((((((((((((((.((((((.(((((((((..(((((((((.((((((..........))))))..)))))).)))))))(((...(((....)))...))).)))))))))))))))))))))))))))))).)).))))))))))))))))))))))))).))))..	AAGCGGCGCCGGTGGCGGGGG	-
KS-m0136	Chr8:9194974:9195045:+	-43.2	-	KS-m0136-3p	20	-	19	TATGCAAGTTAACCAGCCCATTAACCAACATGTAATCTATATGTTGGTTAAATGGGCTGGCACACTTGCATC	.((((((((...((((((((((((((((((((((...)))))))))))).))))))))))...)))))))).	-	ATGTTGGTTAAATGGGCTGGCA
KS-m0137	Chr8:15597941:15598203:+	-156.6	-	KS-m0137-3p	18	-	18	GGACTAACGGTCCCGCGGCTCCAAAACACGCCACCATGGTAGCAAGTGATTTTTTTTACCGTGTCGGTACTGCTTAGTACTGTTTTGACACTATGTTTGCACTGTTTGGAACTGTTCACATGTTGGTTCCCGGCAGTAAAACTGCTGGAACTAACATGTGAACAGTGTCAAACAGTGTCAAATAGTGTTTCAATAGTGCCAAAAAGTATTAATTCGATGTCTACCGCGGTGGCGTGTTTTGGAGCCGTGGGACCACGATGGTC	.(((((..(((((((((((((((((((((((((((.((((((((.((((......))))((.((.((((((..((.((((((((..((((((((....(((((((((((.((((((((((((((((((((.((((((...)))))))))))))))))))))))))).)))))))))))...))))))))..)))))))).))..)))))).)).)).)).)))))).)))))))))))))))))))))))))))....)))))	-	CGTGTTTTGGAGCCGTGGGAC
KS-m0138	Chr8:21563799:21563975:+	-48.3	-	KS-m0138-3p	24	-	24	TCAGAGAGTTTAGCAACTACTCCCTTCGTCTAAAAAAAATAAATCTAGTACTGAATGTGACATACTGTAGTACAATAAATTTAAATAGAGATATGTTCAGATTCATAATATTATGATGTGTCACATTTAGTAAGTTGGTTTTTTATAGGACGGATAGTTTGTGGCTGGTTTTTCAGC	...(((((.(((((.((.(((...(((((((..(((((((....((..((((((((((((((((.(((((((..((.(((((.((((......)))).))))).))..))))))).))))))))))))))))))...)))))))...))))))).)))..)).))))).)))))...	-	ATAGGACGGATAGTTTGTGGCTG
KS-m0139	Chr8:23750338:23750574:+	-82.4	-	KS-m0139-3p	231	-	229	CCTCGGTTCCTCCCCTCTTCTGGTCGCCCCCACCCACTCACAGGCTCAACTCAACTCCACCCGAATCCGCAAGAGAGAGAGAGAGAGACGATGGCGGCGGCGGCGGGAGGAGGGACGAGGGAGGAGATGGTGTACATGGCGAAGCTGGCGGAGCAGGCGGAGAGGTACGAGGAGATGGTGGAGTTCATGGAGAAGGTGGTGACGGCGGCGGCGGCGGGCGGGGGTGGGGAGCTCACG	....(((((((((((((..((.((((((.((.(((((.(((...(((.....((((((((((...(((((..(..................((.((((..((.((.......(.((.(.........).)).)...)).))..)))).))...)..)))))...)...........)))))))))....)))...))))))..)).)).)))))).)).))))).))))))))....	-	CGGCGGCGGCGGGCGGGGGTGG
KS-m0140	Chr8:23951673:23951807:+	-73.3	-	KS-m0140-3p	79	-	79	GCCTCCACCACCACCGCCGCCGCCGCCGCCTCCTCCCCAAAATTATTGCCCCCCAGATCTAGATCTGAATCGACGCCGCAGCCGTGACTGAGAGGATGGCGCAGGAGGCGGCGTCGGCGGCGGCGGGGGAGGAGG	.(((((.((.((.(((((((((.(((((((((((...................(((((....)))))......(((((...((..........)).))))).))))))))))).))))))))).))))..)))))	-	GAGGCGGCGTCGGCGGCGGCG
KS-m0141	Chr8:24639218:24639385:+	-111.8	KS-m0141-5p	-	7	7	-	TCGGCGGACCCGGACTCGCCGTCGACGCCGAGGAGGAGCCGCGTGCGCGAGCTGCTGCGGAGCCTGGACCGCCGGCTGTCCAGCCGGGGGCGGCACCACCGCCACGCAGCGGAGGGCGCGGCGGCGTCCCCCAGGGGCGGCGGCGGCGGGGAGCCCGGGTCCGAGGAC	((..(((((((((.(((.((((((.(((((.((.((((((((.(((((...((((((((..((.(((.(((((((((....))))...)))))..)))..))..))))))))...)))))))))).))).)).....))))).)))))).))).)))))))))..)).	CGGACTCGCCGTCGACGCCGA	-
KS-m0142	Chr8:26813865:26814068:+	-103.4	KS-m0142-5p	KS-m0142-3p	63	47	16	ATTAGAGATGATGCCTTACATGGTGATGAGAGTGAGTCCTGGTAGCCAAGGATGACTTGCCTGTATATTTATATATATATGTGTGTGTGATCAATGGATGGATTGATCAAGCTGCTTGCAGGCTCATGCATATATATGTACAGGCAGTCTCCTTGGCTAGCCCGGCTACCTCTTATCCTCCATGCTAGGCATCAGTCTCTTAAT	...(((((((((((((..(((((.((((((((..((.((.((((((((((((.((((.((((((((......(((((((((((((..((((((((......))))))))((((.......)))))))))))))))))))))))))))))))))))))).))).))))..))))))))..)))))..)))))))).)))))....	TGGTGATGAGAGTGAGTCCTGG	CGGCTACCTCTTATCCTCCATG
KS-m0143	Chr8:16004890:16004976:-	-44.8	KS-m0143-5p	-	7	7	-	CTCCTCTAACTTAAAGTTAGAAGGACACTGTCCCTACAGGGCCCACATGTCAGTGACAGTGTCCCTCTACTTTTAAGTCAGAGGAGC	(((((((.((((((((.((((.((((((((((.(((((.(.....).))).)).)))))))))).)))).)))))))).))))))).	TTAAAGTTAGAAGGACACTGT	-
KS-m0144	Chr8:18210769:18210970:-	-130.8	-	KS-m0144-3p	14	-	14	GCGTAGATCTCAGCCCTTCAAACCAAATCCAATGGCTGAGATTCGTCCACGTCATCACGAGTTAAAATTTAACTCGTAGGAGCAAAAATTTTACTGGGAGTAAAATTTCAGGAGTTAAAATTTTACTGGAGTTAAATTTTAACTCATGGTGACGTGAACGAATCTCAGTCGTTGGATTTGGTTTGGAGGGCTGAGATCTACG	.(((((((((((((((((((((((((((((((((((((((((((((.((((((((((.(((((((((((((((((((((((.....(((((..((((((......)))))))))))....))))))..))))))))))))))))).)))))))))).)))))))))))))))))))))))))))))))))))))))))))))	-	GTTGGATTTGGTTTGGAGGGCT
KS-m0145	Chr8:21349591:21349861:-	-144	-	KS-m0145-3p	15	-	15	ATTTTAAAAATAAACCCTTCCAAAACTTATTTCCAAAATTTGAACCTTTTGGCCACGCCAACCTGCCTGGCGTGGCAAAACAACACTAACACGCTACCTACAGCGGGTGTGGCAGTTTTGTCTTGCCACGCTAGCGAGACCGGTGTGGCCAAATAACACTGTCACGCCATCGAGACCAGCGTGGCAGTATTGTTTTGGCACGCTAGTTCGGCTTGCATGGCCAAAAGGTTCAGATCTCAAAAATAAGTTTTGGAAGGGTTTGTTTTTAAAA	.(((((((((((((((((((((((((((((((.....((((((((((((((((((.((...((...((((((((.((((((((.(((..((((((..........(((((((((((.((((...((((((((.(.....).))))))))...)))).))))))))))).........))))))..))).)))))))).))))))))...))...)).)))))))))))))))))).....)))))))))))))))))))))))))))))))	-	AAATAAGTTTTGGAAGGGTTT
KS-m0146	Chr8:21478226:21478419:-	-85.6	KS-m0146-5p	-	8	8	-	GGAGAGCTGACAGAAAGAGAAGTGAGCACGCAGCGGCAGCTGTATCATCATCATCATTTCATCTCTCTCTCTCTCTCTCTTCCATGGCCGCCGACGGCCTCTCTTTCTTTCTATCTAGCTATCCTGTCGAAGGGAAGATTGATAGATCGATGCAGTCTGGCCGCTGTGTGCTCACTCTCTTCTGTCAACTGCCA	((..((.((((((((.((((.((((((((((((((((((((((((((((((((................................(((((....)))))..((((((((((.................)))))))))).)))).))).))))))).)).)))))))))))))))))))))))))))).)).)).	CAGAAAGAGAAGTGAGCACGCAG	-
KS-m0147	Chr8:21491228:21491421:-	-85.6	KS-m0147-5p	-	8	8	-	GGAGAGCTGACAGAAAGAGAAGTGAGCACGCAGCGGCAGCTGTATCATCATCATCATTTCATCTCTCTCTCTCTCTCTCTTCCATGGCCGCCGACGGCCTCTCTTTCTTTCTATCTAGCTATCCTGTCGAAGGGAAGATTGATAGATCGATGCAGTCTGGCCGCTGTGTGCTCACTCTCTTCTGTCAACTGCCA	((..((.((((((((.((((.((((((((((((((((((((((((((((((((................................(((((....)))))..((((((((((.................)))))))))).)))).))).))))))).)).)))))))))))))))))))))))))))).)).)).	CAGAAAGAGAAGTGAGCACGCAG	-
KS-m0148	Chr9:3659001:3659200:+	-33.9	KS-m0148-5p	-	13	12	-	TGATCTAACTTTTATTTGGTTTGTATGGATAGGATGATTCCAATTTCTTATTTGTTTAGAGAGATATAACATGAATGGGATAAGCCACAATTTAGTATGGCACATTTGTTAATTTTTTTTATCAAAATATAACTAGAGATTTAATTGTAATTAGTATAATAGTATAATCGGATTACAAATTAGATAAATAGTTCAGGAGG	...((((((((((((((((((((((..(((.(((....)))((((((((((((...((((((((..(((((..((((......((((..........)))).)))))))))..))))))))...))))).....)))))))..((((((.....))))))......)))....))))))))))))))).)))).)))...	TTTATTTGGTTTGTATGGATA	-
KS-m0149	Chr9:15065242:15065407:+	-75.5	KS-m0149-5p	-	5	5	-	TGGCCGCGGCTGGCTGACAGAAGAGAGTGAGCACACAGCGGGCAGACTGCATCTGAATTACCTGTTGCGACGAAGAAGACGACGGACGCAGCTTGCCGTTGCGTGCTCACTTCTCTCTCTGTCAGCTCTCTCTCTCTCTCTCTCGGGACTTGGTCCGCCATGGCTG	.(((((.(((.(((((((((((((((((((((((.((((((..((.((((.((((.........(((...))).........)))).))))))..)))))).)))))))).))))).))))))))))..................((((...))))))).))))).	TGGCTGACAGAAGAGAGTGAG	-
KS-m0150	Chr9:15792316:15792568:+	-108.1	KS-m0150-5p	KS-m0150-3p	26	20	5	GACCGCATCCTGCAGCTGACATGGCATGCCATGTGTAGCCACATTGTAAGGGAGTCCTTGTGCACATGGTCAATCTCGCAGAAAGCCCACTGCAATCCAAATCTTCTTCACGATTGTTCCTATTCACCAAATCACCCGTCTTCTCGAATGACCGCCCACCATTTCCCTCTGTTGCTGTTGCTAACATCCATGGCCCAGGGACCCACTTGCAGCGTGGCTACATGTGGCATGCCACGTTAGCTGGATGCAGGCA	..((((((((...(((((((.(((((((((((((((((((((.(((((((((.(((((((.((.(((((........((((........))))......((((........))))................(((..((......))..)))..................((((((....)).)))).))))))).))))))))).))))))).))))))))))))))))))))).))))))))))))).))..	TGCAGCTGACATGGCATGCCA	GCATGCCACGTTAGCTGGATG
KS-m0151	Chr9:13259715:13259854:-	-67.3	KS-m0151-5p	-	16	16	-	GAAAAGGCGGAGGTGGATGACGGCGGTGGCGGCGGCGGCTACGCGCGGACGCCAGATTTGGGGTGCCCCTACTACTACGCTCCACCGAAAAAGGTGACGACGACGATGCCGCCGCCGCCTCCTGCGGCGTCGGCGGTTGG	.......(((..((.((((.(.((((.((((((((((((..((((((..((((...(((((((.((............)).)).)))))...)))).)).)).))..))))))))))))..)))).))))).))..))).	AGGTGGATGACGGCGGTGGCGG	-
KS-m0152	Chr9:16849644:16849716:-	-38.9	KS-m0152-5p	KS-m0152-3p	10	9	1	TTTGCTCGCCGCGGTTTCGTCGGCCTGGGCACGCCGGCCGCGCGCACGCCGATGAGGAACCGCGCGACGCCGG	...((((((.((((((((((((((.((.((.((.....)).)).)).))))))))..)))))))))).))...	GCGGTTTCGTCGGCCTGGGCAC	GCGCACGCCGATGAGGAACCGCGC
KS-m0153	Chr9:18353564:18353866:-	-79.27	-	KS-m0153-3p	5	-	5	AATTATTGTATGAATGGGCTACTCCCTCCATTCCAAAATATAAGGCACAACCACACTTAAACTAAAGACCAAGAAACAATTATTATCACCTCTTTGTTTGAATCATCCCAACTAATATAACACATGCACCCAATAGAATTAAACATCTTGTGATTATAGGATTTAAAAAATAATAGTTTAGGAGAGAGGAGGTGCTATTAATTGTCATATATGCATGCACGTCTTATATTATGAAACACCTTTAAAAAGTGGTTGTGTCTTATATTTTGGAACGGAGAGAGTATTAGATTGGTTATAGATGAT	.((((((..((.(((....(((((.((((.((((((((((((((((((((((((.(((((((((...............((((.(((((.....(((((((.((...............................)).)))))))....))))).))))..............)))))))))....((((.((((.....................)))).)))).......................)))))))))))))))))))))))).)))).)))))....))).))....))))))	-	AACGGAGAGAGTATTAGATTGGT
KS-m0154	Chr9:18369825:18370151:-	-62.8	KS-m0154-5p	-	22	21	-	GCGTTCGTTTGGAGGACATTGAGGGAGAAAGCACCTCGTTTTCCGCACGTACGCTTCCCAAACTACTAAACGGTGTGTTTTTTTTGTAAAAAATTTTTATAGAAAAGTTGCTTTAAAAAATCATATTAATCCATTTTTAAAATTTAAAATAATCAATACTAAATTAATCATGAGCTAATGGCTCACCTCGTTTTGCGTATCTTCTCAATCTACTCAATCCCCTTCTTCTCAAACACACCCTAGTGTCTAGGGAGCAGAAACTCTTCAATGAAGCTTCCCTTCAATTCAATCAAAACATTCTCTCTCATCTGTTCTCATCTCTCATCT	...........(((((((.((((((((((.......(((.......)))...((((((...((.((((...((((((((((((((((((((...)))))))))))).....((((((((..............))))))))..............((((((((.......((((((...))))))......)))).))))...............................)))))))).))))))...)))))).(((....)))..(((((.....)))))..............))))))))))..)))))))...........	GGAGGACATTGAGGGAGAAAGCA	-
CS-m0001	Chr10:2068982:2069280:+	-108.8	-	CS-m0001-3p	5	-	5	CCCATATGGGACTCTATGGTGCCCGGGCTCTAAGGTATAAAACACACAAATTCTCTGAAATTTTTAAAAATTTTCAAATTGTGAGAGAGTGTGTGTGTGTGTGTATATATATATATATATATATATATATATATATATATATATATATATATATATATATATATATATATATATATATATACACACACACACACATCAACCAAGCAAGTACAACAAGCCGCTGGCCGGAGAAGTCGCGAGCGACAACAAGAATTCATTTAAGTTGAAGTTGAGGGCTACTGTTAGGGTTACAGATAAGG	(((....)))((((((((((((((.((((......................(((((.((((((..((....))..))))).).)))))((((((((((((((((((((((((((((((((((((((((((((((((((((....)))))))))))))))))))))))))))))))))))))))))))))))))))).......((..((...))..))((((.((..((....)))).)))).((((..(((....)))..)))).))))..)))).)))).))))))...........	-	AGTTGAGGGCTACTGTTAGGGTT
CS-m0002	Chr10:7391454:7391646:+	-58.1	CS-m0002-5p	-	10	10	-	CGAGATTCGGTGAAACTTTTGAAATTCCGGCCATCAATTTTGTATTACAGTAAGTTTATAAAATATATTAAGTATATGATATTATAACAGTACTTTTTAAGGCAAATCTATGCATATAATTTTCTGTTTTCAAAACTAAGCAATTTTATAAGAAATTAATGGCTGGAATTTCAAAAGTTTGACCAAATCTTGT	(((((((.(((.((((((((((((((((((((((.((((((.......((((...((((((..(((((.....)))))...))))))...)))).......(((......))).(((((.....(((((........)))))...))))).)))))).)))))))))))))))))))))).))).))))))).	TGAAACTTTTGAAATTCCGGC	-
CS-m0003	Chr10:10823578:10823679:+	-18.5	CS-m0003-5p	-	1635	1625	-	TATCACTACTTCTGGTTGATAGCGAAAGACATACATATCATACGTGGAAGGGATCCTCCTATGTTATACTATTCCACTCTCAACCATGAATTGATTTGATAG	(((((.((.((((((((((.((.(((((....(((((........(((.((...))))))))))....)).)))..)).))))))).))).))...))))).	TCTGGTTGATAGCGAAAGACAT	-
CS-m0004	Chr10:10851883:10851951:+	-21.5	CS-m0004-5p	-	698	692	-	TCGATTTAGTTCGGGGAAAGGGGAAGGGGAAGAAAATTCTATGAACCTTTCCGTTTTTCCTTAAGTTCA	..((((((....((((((((.(((((((..(((....))).....))))))).))))))))))))))..	TCGGGGAAAGGGGAAGGGGAA	-
CS-m0005	Chr10:18148448:18148538:+	-31.7	-	CS-m0005-3p	5	-	5	TAATAATAATTAGTAATTAATTATCCTGATTAACAATTAATTAATAATTAATTAATCACTAATCAGGATAATTAATCACTAATTAACTGGC	......((((((((.(((((((((((((((((...(((((((((...)))))))))...))))))))))))))))).))))))))......	-	AATCAGGATAATTAATCACTA
CS-m0006	Chr10:19130187:19130288:+	-60.5	-	CS-m0006-3p	103	-	103	AACCTCGACGGCCTCGTCCCCCCGGCGCCGCCGCAGACGCATCCGACGGTGGCGAGGGAGGAGCGGGCGTCGGCGTCGGCGGTGGCGGGGCTGACGGTGGAG	..(((((.((((((((((((.(((((((((.(((...(((.(((..((....))..)))...))).))).))))))))).)).)))))))))).))).))..	-	CGGCGTCGGCGGTGGCGGGGCT
CS-m0007	Chr10:20477508:20477594:+	-35.5	-	CS-m0007-3p	2682	-	2626	TGATCGTAGAAGAGCCCTCTTTACCATTTTGTATAAATGGACTATTCTATTTGTATAGATATGGTAGAGGGGCGTATTCAACCCCCC	.....((.(((..((((.(((((((((((((((((((((((....)))))))))))))).)))))))))))))...))).)).....	-	AGATATGGTAGAGGGGCGTAT
CS-m0008	Chr10:4745007:4745337:-	-80.5	-	CS-m0008-3p	20	-	20	CGTGCTGCCTTCTCCTCAACGCTGAGTGCCGCGTACCGCTCTCGGTCTCTTTGTCTTCTTAATTCATTTGCAGTTAATTTAGGAATGCCGTCCATCGCTAGGAGTTACAACCTTCAAGCATACAACCTGGGCATATATATACTCGGGGAACCACAAATTTGAAGATCTGCAAGGAAATAGGAAGAAAAAGAAGGATTAATTTCATATGGAGGTGTTTTGCATGTGATGTTGCCACTGGGTTTAGATTCTCCTATAGAACAGTAGGATGGCTTTATATATTTTTCAGTAACTACGAACAAGAACAGTAGGATGGCTTCACAGTGAGTAGTGC	.(((((((....((((....((((((.((........)).)))))).(((((.((((((((.(((.(((((((....(((((((......)))...(((.((((.......)))).)))......((((((..........))))))............))))...)))))))))).)))))))).)))))))))......((((.(((((.((((((((.(((..((((...((((((..((((.((((((((......)))))).)).)))).......)))))).......))))...))))))))))).)))))..)))))))))))	-	AGAACAGTAGGATGGCTTCACAG
CS-m0009	Chr10:10843328:10843414:-	-38.1	-	CS-m0009-3p	2682	-	2626	TGATCGTAGAAGAGCCCTCTTTACCATTCTGTATAAATGGACTATTCTATTTGTATAGATATGGTAGAGGGGCGTATTCAACCCCCC	.....((.(((..((((.(((((((((((((((((((((((....)))))))))))))).)))))))))))))...))).)).....	-	AGATATGGTAGAGGGGCGTAT
CS-m0010	Chr10:11107140:11107422:-	-95.2	CS-m0010-5p	-	6	5	-	CAGACGTGGTGACGTCGTTGGTGAGTTCGGCTTGATTCGAGCCGGCTCTTTTTTTTTTGGCTCGTGCAAACCTATAGATGCCGGTTCTATTTTTTTTCATATATGTTGGTTTTCGCTATTGGTGCTGACTAATTGGTGCCGGATTAATGGACACTTACAAACCGGCACCTATGGCATATTCTGAGTGTACCCTGCAGTTTTTCACACGCGGTAAAGATTTGTTTTTTTATCTTCCATATTTTTTTCATCGCCGAGCCGAACTCTAGCGCCGCCGCCACGTCAA	..(((((((((.((.(((((..((((((((((((....(((((((((((..........((....))........))).))))))))..................((((..(..(((((.(((((((.......(((((((......))).)))).......))))))).)))))..)..))))((((...............))))((((((((((..(((.............)))..))))).)))))))))))))))))))))).)).)))))))))..	GACGTCGTTGGTGAGTTCGGCTT	-
CS-m0011	Chr10:12799101:12799429:-	-116.7	CS-m0011-5p	-	5	5	-	AGATCCATGGACCTGTCGTACGGTTCGTCAATTCAATCAGGTTCTTTCATCATCGGCAAAACAGAGGACAATAACTGGCAAGAAAGCTAAACAGCATAGTAAACCGAACTACTAGTCCGGTACAAATTGAGTGCAAGAAGCAACCAAGGTTTTGATTCATATCACTGTCAAACACTATATTTCCGCCTATAGTGTATGTATGGCTAGAGTTCCATAAATGACTGGTTGAATTGACGAACCGTACAACAGGTCCATAGTGTACGGAAAATATAGTGTACACTATATTTCCTGATTGAATTGACGAACCGTACAACAGGTTCCATGGACAC	...(((((((((((((.((((((((((((((((((((((((((((((...............)))))).......((((......))))..((((.((((.....(((((.((((((..(((((..(((..(((.....)))..)))....(((((..........)))))((((((((........)))))))).))))))))))))))))........))))))))..........(((((((............))))))).(((((((((....))))))))))))))))))))))))))))))))).))))).))))))))...	ACCTGTCGTACGGTTCGTCAA	-
CS-m0012	Chr10:13166626:13166890:-	-57.6	CS-m0012-5p	CS-m0012-3p	9	1	8	GTGAAATAGTACCCGATTTTTAAAAACAATCGGGCGCCCGATTTATAGGTGCTTCCAATAAAATCAGATAATAATAATCAACTAGCACGTGTTTATTATAGTTGTTCACGGAAAGACGTGTTTTCGTTATATCCTGAATTGTGTTCACGGCATGTTCCCAGATAAACCTGAAAAAGTAGGGATAGAATTAGAATCATGGTTACTATTCAAATTACGGTTCAGAATGTTATTGCCACGTTGGTGTAGAAGCCGGGTTTTATAAATT	.....((((.(((((.((((((....(((.(((((((((........)).))..............((((((.(((((.(((........))).))))).)))))).(((((((......))))))).((((.((((((((((((((.((..((((....))))..)))))).......(((((((((((......))))).))))))....)))))))))).))))....))).)))))...)))))).))))).)))).....	CCGATTTTTAAAAACAATCGGGCG	CCACGTTGGTGTAGAAGCCGGGT
CS-m0013	Chr10:18426840:18427005:-	-71.9	-	CS-m0013-3p	5	-	5	ATCTAGGGGTACCTAGGGTCGTGCTCCACTTGGCTGGGGAGCACCCCACATGGGCCCCACCTGGGCCGGGATCCCAAATGAAGTTACAAGCCCATAGGCCCATTATAGGTGACGCAGCACCTTGTGCGTGTGATTCCGGCCAAGTGTAGCAGGTGGCCAAATTGGA	..(((((....)))))(((((((((.(((((((((((((.((((..((((((((((.....(((((..(.................)..)))))..))))))....(((((......))))))))).))))..))))))))))))).))))..)))))........	-	TCCGGCCAAGTGTAGCAGGTGG
CS-m0014	Chr10:19749078:19749358:-	-136.7	CS-m0014-5p	-	15	14	-	CGCCGGATGGTGAGGGGGTCGAAGTGGAGGAGGAGGAGGACGAGGAGGAGGAGGCAGAGGCGCGCCCCACCACCTTCGTGCTGCCGCGGCTGCCGCGGCCGAAGCTGAGCGTGAAGGAGCGGAAGGAGCTCGCGTCGTACGCGCACGGCCTCGGCAAGCGGCTCAAGTCGCAGCAGGTCGGCAAGGGCGGCGTCACGCCGTCCGTCGTCGCCGCCTTCAACGACAACCTCGAGTCCAACGAGCTCCTCAAGGTGCCTCTCCCGTTTCCCCATCCTCTCGCA	.........((((((((((.(((((((.((((((((((.((((((.((.((.(((........))))).)).)).)))).((((.(((((((((((.(((((.((((.(((((.(.((((((.......)))).)).).))))).)))).)))))..)))))...)))))).))))((((...(((((((((.((((.....))).).)))))))))...))))...((((.......))))))))).......))))).)))))))...)))))))))).	TGAGGGGGTCGAAGTGGAGGAGG	-
CS-m0015	Chr10:20468972:20469040:-	-21.5	CS-m0015-5p	-	698	692	-	TCGATTTAGTTCGGGGAAAGGGGAAGGGGAAGAAAATTCTATGAACCTTTCCGTTTTTCCTTAAGTTCA	..((((((....((((((((.(((((((..(((....))).....))))))).))))))))))))))..	TCGGGGAAAGGGGAAGGGGAA	-
CS-m0016	Chr11:5403834:5403956:+	-48.6	-	CS-m0016-3p	90	-	87	GAGACCAAGTCTCTGTTTACACCGTCCTCAAAACATGACAGGTAGACATAACTGCCATCTACAAGTAGTTAATTCTAGAGTACGTTAGTGCTTTGAGTAGGGTCTAAACAGAGACCTGGTCTA	.((((((.(((((((((((.(((.(.((((((.((((((...((((..(((((((.........)))))))..))))......)))).)).)))))).).))).))))))))))).)))))).	-	CTTTGAGTAGGGTCTAAACAGAG
CS-m0017	Chr11:12046161:12046415:+	-65.4	-	CS-m0017-3p	5	-	5	TGTTTTTGACCGGAATGTAAAAGTTCAAAACACGCCAAAACATGATTTTTGGAAATATTTGAGTGTATTGGGTGCGTTCGTGGCAAAAACTCACTTTTTGATTCGCGCGGCGAACTTTTGTCAATTAATGCCAATATTGGCATATATTGGCCCACAGGGGTGCGATGTTTTTGATCGGAATGAAAAAGTTGAAAAAGCACCAAAACATGATTTTTGGACATATTGGAGTGTATTGGGTGCGTTCTTTGCAAAAAC	.(((((((...((((((((....(((((.((((.((((..(((((........(((((......)))))........)))))((......(((((((((.((((.((.(((((....))))).....((((((....))))))((((((((((....)))).)))))).......)))))).)))))).)))....)).((((((......)))))).....)))).)))).)))))))))))))...)))))))	-	TTGGAGTGTATTGGGTGCGTTCT
CS-m0018	Chr11:19426571:19426686:+	-47.3	-	CS-m0018-3p	7	-	7	ACTCTAGTGATTACTCGTAACCATTGTCCACAAATTATCTCAAGAAAACAGTGGTAATAAATTAGCAATATCTCGTAATAAATTGTGGACAATGGTTACGAGTAATAAATTAGCAA	...(((((.((((((((((((((((((((((((.((((..(.(((......((.(((....))).))...))).)..)))).))))))))))))))))))))))))..)))))...	-	TGGACAATGGTTACGAGTAAT
CS-m0019	Chr11:22150843:22151176:+	-95.2	-	CS-m0019-3p	8	-	8	GACCTCCTGCAAGGAGACCAAGCTCCACTCCGCGCCCCACTCATGGCTTCCCCTCGAGAAAGGGAAGCTCTCCAAGTTCGCCGGCCACTCCACCTCCTCCATGTAAGTTCTCTCTCTCTCTCTTGCTGTTACATGATGCGTTTGGCTTGTTCTGAATCCTGCTACTTTAGTTAGTTACCTGGTCTTTGTTAGTAGTACTTTGTGTAGAGAGAGATTCACAAAATTCAGATTTTACTGGTATAGTTCTGAAGAGCTTTGCTGGCTGGTTGGTTGGTTGGTTGTGATGTTCATCAATTTGATTCTTGGTGGGTTGTGGTTGTGGTGCAGAGAATCG	...(((((...))))).....((.((((.(((((.((((((...((((((((.........))))))))..........((((((((..(((((....(((.((((((((....(((((((((.......((((((.(.((((((......))))))..(((((((..((((((....)))).)).....)))))))).))))))))))))))).........((((((....((((...)))))))))))))).)))))))..)).))).))))))))..((((....))))...........)))))).)))))..)))).)).........	-	TTGGTGGGTTGTGGTTGTGGTG
CS-m0020	Chr11:6081506:6081727:-	-102.8	CS-m0020-5p	-	6	6	-	GAGCCTTACATGGAGATTGAGAGGCTACTCCCTTTGGTAGCCAAGAATGACTTGCCTACGCTTTTGCCCTCTGTTGGCTCATCCATCCGTCTATCTATCTGCCATGGCAGATGGCAGATTAAGGGTTTCTGAAAGAAATTCTTGTGATAGGATGTGCAATGAGGCTGCATGGGCCGGTCTTCTTGGCTAGCCAGAGTGGCTCTCATCCACCATGCTAGGCCA	..((((..(((((.(..((((((.((((((....(((((((((((((.((((.(((((.((......((((.((((.(.((((((((.........(((((((((.....)))))))))(((((((((((...))))))))))).))).))))).)))))))))..)).))))).))))))))))))).))))))))))))))))..).)))))..))))..	TGGAGATTGAGAGGCTACTCCCT	-
CS-m0021	Chr11:12147701:12147994:-	-102.6	CS-m0021-5p	-	83	83	-	GTTGGTCCAATTAATCGTCGATCAGGCACAATTAATTGTCCGATCAGAGCACCTATCGATCACCTTTTGAACAATTCTTAGGGTTTAGCACATGTGAATATGTGCTACTACTGCTGGTTGCTTTATACTAGGGCAAGTGACCATCTTGCCATCAATTATTAGTGCTGTGATTGCTTTATACTATGCACTATATAGAATATAGGTTCTAGTATTCATAGTACTGATCAGGTCGACTAATCGAGGCTGATCGACGATTAATTTTCCTGGTCGGTCCCTTGGTGATCAGGATCAATC	........(((((((((((((((((.(.(.((((.(((.((((((.((.......))))))(((((..(((...)))..))))).(((((((((....)))))))))......(((((........)))))((((((.......)))))).......(((((((((((((.((((..(..(((((..((....))..)))))..)..)))).)))))))))))))..)).))).)))).).).))))))))))))))))).(((((((((.(.....).)))))))))......	TTAATCGTCGATCAGGCACAA	-
CS-m0022	Chr11:14378622:14378732:-	-57.9	-	CS-m0022-3p	37	-	37	GCGCCGTGGGTAGGCGCGGCATGGCATGGCATGGCGCGGCGTTCCTTCGCAGGCGGCGGCGGCTCGGCGGTCAGATGGTGCGTGGTGCGGTGCGGCGGCGGCGGCTCGGCG	.(((((..(((.(.(((.((...((((.((((.(((((.((((...((((((.((....)).))..))))...)))).))))).)))).)))).)).))).).))))))))	-	CGTGGTGCGGTGCGGCGGCGG
CS-m0023	Chr11:19402806:19402950:-	-23.2	CS-m0023-5p	-	25	24	-	TCTATCTATAAGTGGAATAGAATAACCCGGTTGAAGTGTAATGATCATATATTTTGTAATGCATTGTATGTCATTGATTCTTTCCCAATAAATGAAAACTTTTTCTGTAAATACTGCGTATTTGATTCCATTATCATATGATAAT	..(((((((.((((((((.(((((.(.((((.((((.(((((((.((((((...(((...))).))))))))))).)).))))..........((((....)))).......)))).)))))).))))))))...))).))))..	AGTGGAATAGAATAACCCGGTT	-
CS-m0024	Chr11:19426570:19426685:-	-47.9	-	CS-m0024-3p	7	-	7	TGCTAATTTATTACTCGTAACCATTGTCCACAATTTATTACGAGATATTGCTAATTTATTACCACTGTTTTCTTGAGATAATTTGTGGACAATGGTTACGAGTAATCACTAGAGTT	.(((.....((((((((((((((((((((((((.(((((.(((((....((...............))..))))).))))).))))))))))))))))))))))))......))).	-	TGGACAATGGTTACGAGTAAT
CS-m0025	Chr11:22202776:22202932:-	-95.4	-	CS-m0025-3p	9	-	8	CCTCGCCGGCGTGACGCTCTCCTCCCTCACTCCCATCCGCCGCCGGCGAGGCCCTCTTCGCCGCCGTGTCCTCCTCGTCGTCGCTGTATGGGGCGAGGCCGCGGCCAGCGAGGGGCTCGGTGGCGGCGCGGGGGGATGGGGGAGCAGCTCGGCGTAC	...((((((......((((((((((.((.(((((...((((((((.((((.(((((((.(((((.((.((..(((((((......).)))))).)).)).))))).)).))))).)))).)))))))).))))))).))))))).)))))))))...	-	CGCGGGGGGATGGGGGAGCAG
CS-m0026	Chr11:24251690:24251901:-	-56.8	CS-m0026-5p	-	8	8	-	TACATCCCATACTGTTGAAACCAATGACGATATTGTGGCAAACTTGCCTGGTCAAAATGTTGCTCCTCATCAACCATGCTTTGCCAAATTCTATTGTATTGGTTAACATATTCTGCGTGGAGCTTCCTCCAATCACGTGGTTTCCCTGTATGATTTATTTTATGGAGTTAACGAAGCTTGCTCTCATCATGTGGGGGAGGAGGTGGAATGGT	............(((((..(((((((.(((((...(((((((...((.((((....(((........)))..)))).))))))))).....))))))))))))))))).......(((...(((((((((..((((((((((((.((.(((((......))))).)).....)))))..........))))))).)))))))))...)))..	ACTGTTGAAACCAATGACGATAT	-
CS-m0027	Chr11:27894792:27894864:-	-29.4	-	CS-m0027-3p	55	-	55	TAGTCGCCGCCGGGGTCGTGGGAGAGGCGGTGCGCGAAGTCGTCGATGCAGTCCTCGATGTCGTAGGTGACGT	..((((((..(((.((((.((((...(((.((.(((....))))).)))..)))))))).)))..))))))..	-	TCGATGCAGTCCTCGATGTCG
CS-m0028	Chr12:2441355:2441614:+	-149.5	CS-m0028-5p	-	48	48	-	GCCCGCGGCGGTGGGGCGGCGGTGGTGGCGGCGAAGGTGATGGACAGGAAGGAGCTGGCCGGGAGGAACAAGGAAGGGCGGGCGAGAACCGAGAGGGAGATCCTCGAGGCCGTCGACCACCCCTTCCTCCCGCGCCTCTACGGCGTGGCCGAGGGGGATCGCTGGTCCTGCCTCCTCACCGAGTTCTGCCCCGGCGGCGACCTCCACGTCCTCCGCCAGCGGCAGCCGCACCGCCGCTTCACCGAGTCCGCCGTCAGGTA	(((.((((((((((((((((((((.(((((.((..((((..((((.(((.(..((((.(((((.(((((.((((((((..(((((...((..((((.....))))..))...))).))..)))))))).(((((((.....)))))))..((((((((((...)))))).))))........)))))..)))))))))..).)))..))))..))))..)).).)))))))))))))))))))......)))))..))).	GTGGGGCGGCGGTGGTGGCGG	-
CS-m0029	Chr12:3431976:3432179:+	-142	CS-m0029-5p	-	9	9	-	CGTCGCCGCCGCCGCTGTCGCTGTCTCGGTCGTTGGCTGCGGCGGCGGCAGCCTCTCGTCGCGGCCGCGCCGTGACGTGCGCAGCTGCGAGGGGCGCGGCTTCGTCTTCGTCGGCCTCGTTCGACGCGGCGGGGTTCGAGGCCGAGCGGCTCCGCCTCGACGCAGAGGCGCGGGCCGGGATGGCGTCCGCGGCGGCGGTGGCGG	(((((((((((((((.(.(((((((((((((...((((((.......))))))...(((((((((...)))))))))(((((..(((((.((((((.(((..(((.....(((((((((...(((.(....).)))))))))))))))))).))))))..)))))..)))))))))))))))))).).))))))))))))))).	GCCGCTGTCGCTGTCTCGGTC	-
CS-m0030	Chr12:4865172:4865493:+	-113.4	CS-m0030-5p	CS-m0030-3p	31	27	3	TTTTCCTACATCTTTCACATGGTATTAGAGCTGAATTCTAAACCGTTGAATGATCGTCCAACAGCAACCCACGGCTACTAGGAGCTGTAGCTCCCACGGTAGTACCAAATCTGTTGCTTTTTCTGATCTGTTTCTTGTCATGAAAATCACTTTGAGATCTGTAGTGGAGGCTACATGGCATTGTTTTCCCCAAGTCTGTGGCTATCAACAGATTTGTGACCTGGCGTTGCTGCCATAATCAGCAGTGTGTTTGTGTTGGCTCTGCTTGGGGTTTAGCATCTTAGGTGTTAGCTCTGATACCTTGTGAGAGATTTAGAGACTT	...(((((.((((((((((.((((((((((((((..(((((...(((((((.....(((((((((((((((.(((((((.(((((....)))))...)))))..((((((((((((..(((((((((.........)))).)))))(((((...........))))).(((((((.(((.(((.......)))))))))))))..))))))))))).).))))).))))))).........((((.((..........)).))))))))))))))))...)))))..)))))))))))))).)))))))))).))).))...	TCTTTCACATGGTATTAGAGCT	CTCTGATACCTTGTGAGAGATT
CS-m0031	Chr12:7551571:7551855:+	-126.7	-	CS-m0031-3p	45	-	44	AAATTTAAAAATAGACCCTTCTAAAACTTATTTCCAAAATCTGAACCTTTTAGGCACGCGAACCAGGGTGGCGTCGCAAAACAACACTGACCCCACCCACAGCGGGCGTGATAGTTTTATTCTACCACGCCAACTATGGTGGTGTGGCAAGACAATGCTAAATAATGCTACCATGCCAGCCAAACTGGCGTGGCAGTATTGTTTTTCCTACTGAAAGTATTGTTTGGCGTGACCAAAAGGTTCAAATCTTGAAAATAAGTTTTGGAAGGGTTTATTTTTAAAATT	...((((((((((((((((((((((((((((((.(((.((.((((((((((.(((((((..((((((((((.((((...........)))).))))))..((..((((((.(((.......))).))))))..)).)))).)))))((.((((((((((((((((((((.(((((((((.....))))))))).))))))))))...........)))))))))).))....)))))))))))).)).))).))))))))))))))))))))))))))))))...	-	ATAAGTTTTGGAAGGGTTTAT
CS-m0032	Chr12:12204684:12204898:+	-121.5	CS-m0032-5p	-	53	52	-	GGCCCGGGCGAGGGGGTCCTCGATCGGCGGCGCGGGGGAGGACGACTCAGACGGCGAGGTGGACGGGGCCCCGCGCCTCGTCGGGGAGGACTCGGCGGCGTTCCGGCTGGGCGACCAGCGGGTGGCGTCGTGGGTCTACTTCGGCGGGATACTCGCCGTGGTGCTGTGGGGGCTCAACGTGCTGTGGATCGACCCGGCCACCGGGGTCGGGACCA	(((((((.(..((.((((.((((((.((((((((...(((..(..(((...((((((((((..(((....)))))))))))))..)))((((((.(((((((((.(((((....))))).)).)))))))))))))((((.(((((((...))))))).))))......)..)))..)))))))).))))))...)))).))..).))))).)).	AGGGGGTCCTCGATCGGCGGCG	-
CS-m0033	Chr12:20632885:20633013:+	-35.6	-	CS-m0033-3p	768	-	768	ATTAGTTTACTTCCTTACGCCGCTTTGCTTTCTGTAAAGTCAGCACTATGCTTCTTAACTTAAAGTGCGGATGCGATGGCATATGTGTACAAGATCCTATAGAGAGGGAGGGCAGAGGATTGAATTCTT	...((((((..(((((..(((.((((.(((((((((..(((.(((((((((((((..(((...)))..)))......)))))).))))....)))..)))))))))))))))).))))).))))))...	-	TAGAGAGGGAGGGCAGAGGA
CS-m0034	Chr12:23914601:23914710:+	-59.6	-	CS-m0034-3p	24	-	24	CACGTCGGCGGCGGCCGGACCGCCGATGCCGACGACGACGCGGCCGTGGACATGGACATGGACCACTTCACGAATCCTCTTCGGCGGCGGCGGCGGCGGTCGCCGGAGAA	..(.((((((((.((((..((((((.((((((.((.((..(((..((((.(((....)))..))))..).))..)).)).)))))).)))))))))).)))))))).)..	-	CTTCGGCGGCGGCGGCGGCGGT
CS-m0035	Chr12:6052424:6052645:-	-48.2	CS-m0035-5p	-	18	18	-	GCGTTCCTTTGGAGGACATTGAGGGAGAAAGCACCTCGTTTTCCGCACGCACGTTTCCCAAACTATTAAACGGTGCGTTTTTTACAAAAATTTTCTATAGGAAAGTTATTTTAAAAAACATATTAATCCATTTTTAAAATTTAAAATAGTTAATACTCAATTAATATGAGCTAATGGCTCACCTCGTTTTGCGTATCTTCCCAATCTCCTCAATCACCTTCT	...........(((((.((((.((((((..(((...((......((((...(((((...........)))))))))((((((((.((.((((((((...)))))))).)).)))))))).(((((((..(((((........))))).)))))))...........((((((...))))))...))...)))...)))))))))).)))))...........	GGAGGACATTGAGGGAGAAAGCA	-
CS-m0036	Chr12:20660174:20660247:-	-28.9	CS-m0036-5p	-	133	132	-	GGTGGGGGAAAGAAGAGTGGGAACGTGGGCTTCTTTCACAGTGCGTACCTCTCTTTCTCTTCTTTCTCGCTCTG	((.(.((((((((((((.((((..(((.((............)).)))...)))).)))))))))))).).)).	AGAAGAGTGGGAACGTGGGCTT	-
CS-m0037	Chr1:1162590:1162899:+	-103.1	CS-m0037-5p	-	10	10	-	AAACACAAGAGAGGGAGAGGAGAGTGGAGAAGAAGGCCCCGTTTGGCACAGCTCTAGCTTCCAACTCCAACTTACCTGGAACCGGAACTGTGCCAAACGGTTCAGATCCTCCATTTTTGGGAGTGGAGTTAGCAGAGCTACTCCTAAAAAATGAACTACGAGGGTGGAGTTGGGTTTTTGCTGCTCCACAGCTCCACTCCAACCTAATAGACCCACTACCATCTAATTTTTTAACATATTTACACAAAAATACCACTGAACCACACCAAACTCACCTCCTCACCCCTCTCTCTCTCTCCCTCCTGTAACC	....(((.(.((((((((((((((.((.(.((.(((....(((((((((((.(((.(.(((((.............)))))).))).)))))))))))(((((((........(((((((((((((...........))))))))))))).....(((..(((.((((((.(((.....((((.....))))))))))))).)))..)))..........................(((((......)))))...)))))))............))).))..).)).))))).)))))))))))))....	GAGGGAGAGGAGAGTGGAGAA	-
CS-m0038	Chr1:1183262:1183604:+	-146.5	-	CS-m0038-3p	6	-	6	CGCCCACCCGACGCTTCTCCTCGGTCCCCGCTGCAAATCCCAATCGGCTCTCACACCGACACGTGGGCCAATCGAGCCAGGGCCCCACCTGTCATTGACCCTTCTTCCAAGCCCCCACCCCTCGCATCATTCATTCACTCGTCGACTTTTCGTCGTCCTCCGCGACGACGCGAACAAATTGCGACGCGACGCAGCGGCCGGGCTAGGGCTAGGGCTAGGGTTTGAGGTCGGGCGCGCGCGGCATGGCGGGGATACGGTGGCCGCCCGAGGACCCGGAGATCTTCCCGTCGAGGATGGTGACCGGCGGCGGCGGCGGGGGCGCGGGAGGAGGACCCCCCGGGCC	.((((........((((((((..(((((((((((..(((((....(((((.....((........))......))))).(.((((.((((......((((((...(((.(((((...(((.((((..............(((((.....(((((((.....)))))))(((((.....)))))...)))))..))))..)))...))))).)))..))))))..)))).)))).).(((......)))))))).((((.(((((((((.(....(((.....)))).))).)).)))).))))......)))))))))))..))))))))........)))).	-	GCGGGGGCGCGGGAGGAGGAC
CS-m0039	Chr1:2231227:2231508:+	-81.5	-	CS-m0039-3p	20	-	19	AGTATAGCAGAGGTCTTTGCTGCTTGTTTCGATCACGTGACAAGAACAGAAGAGGGATCAATCAACAGCGAACTTGTCTATTTCAGTTGTCAACAATTGCGACGACAATTAATGCATTTTCCTCTACTTTAAGCCCTTTTTTTTTCTTTTCCGTGAGATCTTTTTTTCCTAATGACATAACAACTTTTAGCTATAAATCTGGACACATAGTTGTCTAATTTTATAGCTAAAAATACTTATGTTTTGGGACGGAGGTAGTAGCAGATATAGTACATATATACC	.(((((......((.(((((((((..(((((.(((((.((.(((((.(((((((((..........((.(((..(((........((((((.........)))))).......)))..)))))..........))))))))).))))).)))))))..........((((((.(((((((....(((((((((((((..((((((......))))))..)))))))))))))....))))))))))))))))))..))))))))).))........))))).	-	CGGAGGTAGTAGCAGATATAGTA
CS-m0040	Chr1:7872564:7872808:+	-96.7	CS-m0040-5p	-	28	28	-	GGGGCGGCGACGGCGTCGTCTAGGCCGAGCGGCGACGCGGCGGCAACACCACCACCGGCGGCACGTCCGCCGCCCTCAGCCGCCGCCCCCGCCGCCCTCAGCCGCCGCCTCCGCGCCGCCGCCCTCAGCCCCCACCTCCGCCACCGCCGCCCACCGACCGTCAGCCCCCGCGCACCCGCGCCGCCCGTCCGCCCCCGCACACCGCCGCTCGCCGCCACCCGCGCCCGCCGTTCCTGCTCGCCCCG	(((((((((((((((.(((...((((((((((((..(((((((............(((((((.((...((.((.((.((..((.((....)).)).)).))..)).))...)).)))))))......((..........))..)))))))....((..((...((....((((....)))).)).))..))...........)))))))))..)))....)))..)))))))...)).)))))).	CGGCGTCGTCTAGGCCGAGCGG	-
CS-m0041	Chr1:9227368:9227522:+	-81.2	-	CS-m0041-3p	11	-	11	GCTGCTAACACATTCTGATGTACCAAGTACTCCCTCCATTCACAAATATAAGGGATTTTGGCTATATATCTGGACAAATACTTGTCCAGATACGTAAACAAAGATACAGAATCCCTTATATTTGTGGATGGAGGGATGACTTGGTGGGAAGCAGA	.(((((..(.(((....)))((((((((..((((((((((((((((((((((((((((((..(((.(((((((((((....))))))))))).)))..........))))))))))))))))))))))))))))))..)))))))))..))))).	-	TGGATGGAGGGATGACTTGGT
CS-m0042	Chr1:16208944:16209067:+	-40.5	CS-m0042-5p	-	12	11	-	TAACCCGGCCTTCATCAAGTCAGCGATTGGAGTGTCAAATGTGCTTGGATCAACACCAAACTTGGTGAGTTTGTTCCTCACTTGGTGAACTTCAATCTAGCCAGTTTTGATGGGGATTGGTTGA	(((((...(((.(((((((...(((((((((((.(((...(((...(((.((((((((....)))))...))).))).)))....))))))))))))..))....))))))))))...))))).	TTCATCAAGTCAGCGATTGGA	-
CS-m0043	Chr1:17681677:17681944:+	-86.1	-	CS-m0043-3p	9	-	9	CATGGACCAGCGCCTAGTAGCATCTCCATCCACGGCAGTAGGCAGCCGGTGCCATGGGAGGGGGGAAGTAGGAGGGTTTTTCTTCTTCTTCTTTCTTCTCTCTCGTTTTCTCGCAGAATCATCTGTGTGCAGATTCCATGCTTTTCGTTAGGGTTAGCCTATTGTGCTAAGCTTGTTTTTTCTTCCATGGCTTCTTGTTCTTATTCGTTTGGTTATGTTGAGCTGTTCTTGTCGTTGCTGGAAAGTGTTGTGGACGTTGAGCTCCTTT	...(((((((((.(((.((((((.((((.(.(((((((..(((((((((.((((((((((((((((((.(((((((.......))))))).))))))))))))))).....((((((....)))))).(((((..(((((........((((.((((((....).))))).))))..........)))))..)).)))............)))....))).)))))).))))))).).))))..))))))))).))))).).)))...	-	TGGAAAGTGTTGTGGACGTT
CS-m0044	Chr1:27985505:27985716:+	-56.6	CS-m0044-5p	-	5	5	-	TTTGCGGGGATGATCTGATTGTTTATTGTAGCCTCATTTGGAGGATATGATGAGAATGGCTACTTCGTTGGATACAATGGACTGGAGGTGCACCCTACAGTAAGTGATCAACTAGCATACTTTATCAAGTATGGTATATGCCTTTTCTACAGTATTTACAAGTGGTTCTATCTAAAATCGAAACAATGGTGCACTCAGTACATCTCTGTGGT	.(((((((((((..((((.((((((((((..((((.....))))....(((.(((((.(((..(((((((....)))))))(((.(((.....))).)))..(((.....)))..(((((((....)))))))(((.((((..........)))).))).))).))))))))..........))))))).))).))))..))))))))))).	TGATCTGATTGTTTATTGTAG	-
CS-m0045	Chr1:614073:614267:-	-62	CS-m0045-5p	-	10	10	-	ATATTTTAGGACGGAGGTAGTAGCAGTATAAGAGTATATATATATATATATATATATATATATATATGGGGGAAATATTTCCTATATGGGCACAGCTAGCTATCCGGCCCGGTCGTTAAGATCGATCGATCGCGCCATGCATATGATATGCACTGCCATTATACTGCATATGCTACCATTCGATGCCATCGTACG	........((.((((((((((((((((((((..((((((((((((((....)))))))))))(((((((((((....)))))))))))(((.......)))....(((.((((((...........)))))).))).((((((...)))))).)))..)))))))))...))))))).))))...))........	ACGGAGGTAGTAGCAGTATAAGA	-
CS-m0046	Chr1:4573009:4573312:-	-168.7	-	CS-m0046-3p	266	-	266	TACGCCTACTCGTACCCGGCGTCGAACACCTCCTCCTCCTTGTGCTTCCCTCCTCTCATGGCGGACCACATCGTCGACGGCGGCGGCGGCGGCGGCTGTTCCTTTGGTGAATTCCTGGAGCTCGGCCATTCCGTGTACTCGCTGCCGCTTCCGCCGCCGCCGTCGCAGCCGGTGGTGGTCGCCGGCGGGAACAATGATCAGTATGGCGTGTCGTCGTCGTCGTCGGCGGCGGCGACGACGAGCAGGATCGGGTTCAGGACGAGGTCGGAGGTGGAGGTGCTGGACGACGGGTTCAAGTGGCGAA	..((((.(((.(.(((((.((((.(.(((((((.(((((....(((((..((((....(((((.(((((((((.(((((((((((((((.((((((.(((((...((......)).))))).(((.....)))..........)))))).)))))))))))))))....)))).))))))))))....((((..(((((......((.((((((((((((((....)))))))))))))).))..))))).)))))))).))))).))))).))))))).).)))).))))).).)))))))..	-	GAGGTGCTGGACGACGGGTTC
CS-m0047	Chr1:13779388:13779594:-	-124	-	CS-m0047-3p	225	-	223	GCCACCGCCACCTCCTCCTCCACCACCATCATCCGCCGCCGCCCTTCCGCCTCGGCCACCGCCACCGTCCGCCGCCGCGCGCGCACCCGCCCCCGCACCCGCCGATCCAAGCCTCCCTCCGACGCGGGCGGGCCCTTCTCCGGGGACGACGGCGACGGCTTCTTCGGCCCGGGCGGTGGCGGGGGTGGAGGAGGAGGAGGGGGGTGG	.(((((.((.(((((((((((.(((((....(((((((((((((..(((....((((..((((..(((((.(((..(((.(((....)))...))).((((((.......................))))))........))))))))..))))..))))....)))...)))))))))))))))))).))))))))))))))))))	-	TGGCGGGGGTGGAGGAGGAGG
CS-m0048	Chr1:14512895:14513066:-	-82.4	CS-m0048-5p	-	20	20	-	CTTCTCCCCGCCGGCGGCGGTGGAGGCGGAGGCGGCGGAACCCGTAGCTATGCCCTCCAAGCGCTATCCTTCGTCTCGCCCCTCCTCCCTCATTGCGGCCGACGACGCCGCTGCGTGCTCCGCTCCAAGGCCTCTTCGTCTCCGTCTCCCCCGCCATCGCCGGGGAAGGAGG	((((((((((.(((.(((((.((((((((((((((((((.(.((((((............(((.......(((((..(((.(............).))).)))))))).)))))).).)))))...(((....)))))))))))))))).))))).))).))))).))))).	CCGGCGGCGGTGGAGGCGGAGG	-
CS-m0049	Chr1:24638977:24639147:-	-68.9	-	CS-m0049-3p	15	-	15	TCCGGCATCTCGCCTCTTCCCATCGCCGCCACCGCCGGCGGTCGCAGACTCGCAGCTCTCGCAAAGGTGAGGTTCCTTCGTTTCGTCGTCATCGCGCGGTATTGTCCTGCGTTTGCCGATTTTTTGCTGACGTGATGGTGTGGCGTGGCGTGGGTGGGGCAAGATTGACGG	.(((..((((.(((((..((((.(((((((((.((((((((.((.((((....(((.(((((....)))))))).....)))))))))))(((((((((((..(((..((....)).)))....))))).))))))))))))))..)))))))).))))).))))...)))	-	TGGCGTGGCGTGGGTGGGGCA
CS-m0050	Chr1:41148118:41148244:-	-34.1	-	CS-m0050-3p	8	-	7	ATGGTTGGGAGGATTCAGTAGCCTACCGGAATGGATAGGGAAGTTCATTTGTCTGAAACAAATTAACATCTTTGATTCGCCCAACATGACATGTTTACCGGAGAGCATACGGAACCATACCAGCTTG	..((((((..((.(((.(((((((.((((..((((((((((.(((.((((((.....)))))).))).))))).)))))...(((((...)))))..)))))).)).))).)))))...))))))..	-	ACCGGAGAGCATACGGAACCA
CS-m0051	Chr1:42087625:42087699:-	-33.7	CS-m0051-5p	-	5	5	-	AAAAAATGGTCCAATACTGGGGACGTATCTAGACATACGCATTGTCTAGATACATCCCAGGATTGGGATTTTTTG	(((((((..(((((..((((((..(((((((((((.......))))))))))).))))))..)))))))))))).	CCAATACTGGGGACGTATCTAGA	-
CS-m0052	Chr1:43064766:43064961:-	-97.7	CS-m0052-5p	-	12	12	-	CAGAAGGGGCAGGCGGGCGGGTGGAGGAGGAGGGTCTTGGGGTTGGGCTTGCTGTGGCAGCAGATGGCCAGCGTGCACGCCGCGCACATCTGGTGCCCGCACTCCTTCACCTCCATGCTGCACGCCTGCTCGAAGCAGATGTTGCACGCCTCCTCCTCATCCTCGCTCTCCTCCTCCTCGTCGCCGCCCTTGATGT	((..((((((.(((((.(((..(((((((((((((..((((((.(((..(((.(.((((.(((((((((.(((....))).).)).)))))).))))))))..)))..))).))).((((((((.(((((...))))).)).)))).))...............)))))))))))))))))))))))))))..)).	AGGCGGGCGGGTGGAGGAGG	-
CS-m0053	Chr2:7682118:7682483:+	-94.6	-	CS-m0053-3p	14	-	14	AGTCCCGGTCCTCGCCATTGACCAAGGTTGACTTCGATCACCTGCACACACACGTAAACAAAACGCCCGTTGTTCGGGCATAGATATCACAACCTTACTCGTGTTAGTCAGCACACATTTCTTGCACTTCCGACACTCGCCAATTTTCCATCACAATAAATCAAAACCACAATTTGTTTCACAATCTCCCCCTTGATGGAAACATTGGCAACTTCAAGCAAAATTTTGAAAATTTGATTTTGCTCCACAAAGCAAATAATATTGCAAGTCAAACTTGGTTATTTGAAGAGATTGAAAAATCAAGACCAAGTGACAGATAAGGATGCAAATGCAAGCAAGTGCGTGCGGTGATTGGCCGAGGAGGCG	.((.(.(((..(((...(((((....)))))...)))..))).).)).................(((((.....))))).............((((.((((.((((((((((((.((((((((((((.(((.......(((((((((((((((.(((((((..........)))))))...............))))))))).)))))).......(((((((((..........))))))))).......((((......))))..(((..((((((((..((((.............)))))))))))))))......))).)....)))))).))))).))))..))))))))))))))))..	-	CAAGTGCGTGCGGTGATTGGC
CS-m0054	Chr2:13848926:13849089:+	-87.4	CS-m0054-5p	CS-m0054-3p	25	6	19	GGGGGCGGCGCCGCCTGATGGGAGGGGGAGGGGAAGCGGCGGCCCTCTAGCCTCCCTCCCGCGGCAGATCCGCTGTCGCGCCGCCGACGCCGTCTCTTCCCCTCCCCCCAGTCAGCCGCCTCTCCCGCCACCGGCGCCGCTTCCCTTCCCATCTCCCTCCCTTC	(((((((((((((..((.((((((((((((((((((.((((((..((..((........((((((((.....))))))))..)).)).)))))).)))))))))))))..............))))).)).)))))))))))))....................	GGAGGGGGAGGGGAAGCGGCG	CCCGCCACCGGCGCCGCTTCC
CS-m0055	Chr2:16227790:16227920:+	-64.4	CS-m0055-5p	-	79	78	-	ACATCGAGGCTAAAGGAAGAAGAGAGAGAGTACAGCCTTAGTTCAGATCACATATGACTATCTTTTGCGAGTCTGATCGATACTCTGATGAAGGCTGTACCCTCTCTCTTCTTCTCTTAGCTTCTTGATGC	.((((((((((((.((((((((((((((.((((((((((...(((((((..((..((((..(....)..))))..)).))...)))))..)))))))))).)))))))))))))).))))))))..)))).	TAAAGGAAGAAGAGAGAGAGT	-
CS-m0056	Chr2:16883527:16883635:+	-21.2	-	CS-m0056-3p	9	-	9	GTTCATTGGATTTAATTCGGTGGATGATTCTCGTTCGTTGGATTTGATGATTGAGTACATAGGTGTAAGAATGAGTTGGTGAATTATAGGGTAGATAGATACGGTGAAA	.(((((((..((((((((.((((.(.((((((((((.(((.(((((.((........))))))).))))))))))..))).).)))).))))...))))..))))))).	-	TGGTGAATTATAGGGTAGATAGA
CS-m0057	Chr2:21968199:21968387:+	-73.2	CS-m0057-5p	-	36	35	-	GAGAGGGAGAAGGCGGGGAGACCGGCGAGCATGCACAGAGAGGGAGGGAGCGGGGAGGCCCTCAGCCCGTTGATCCCCATGTCCCATTGGCGTCGACTCCCCGCGTCTTCGTTCGCCACACCGTCAGTAGTCCCCATCCCGACAACAGCGACGTCGTCGACGTCTGTCCTGCCGGTCAACTTCCTGTTG	((.((((((..(((((((((((((((((.........(.(((.(((((.((((((((((.....))).((((((.((.(((...))).)).))))))))))))).))))).))).).....((((.((.(((........))).))...))))))))))..)))).)))))))......)))))).)).	AGGCGGGGAGACCGGCGAGCA	-
CS-m0058	Chr2:27148134:27148282:+	-68.4	CS-m0058-5p	-	15	15	-	GGGCTTATCAAAGGGGCGCTTACTGAGAGTTCTTTGGCATTCTGTCCACCTCCTTGTCGAATCCTCAGAGACAGAAATCTCATATCTGTTGATCTTGGAGGTGGGCATACTGCCAATGGAGCTGTGTAGGCCTCCCTTTGTAAAACCCA	(((.....((((((((.((((((....((((((((((((...(((((((((((..(((((.......((((......)))).......)))).)..)))))))))))...)))))).))))))..)))))).)))))))).....))).	AAGGGGCGCTTACTGAGAGTTCT	-
CS-m0059	Chr2:27829717:27829820:+	-27.8	CS-m0059-5p	-	10	10	-	AGAGGAAAACAACTTTCGGAACTTTCTACGGTACTCTTGGAGTTTGCTACAGTACTTTTTGAATTTTCTCTGAGGTTGCTACAGTGGTTTCGGAATTTTCCTAA	..(((((((....((((((((((..((..((((.((((((((.......(((......)))......)))))))).))))..)).)))))))))))))))))..	AACTTTCGGAACTTTCTACGGTA	-
CS-m0060	Chr2:27867408:27867634:+	-141	-	CS-m0060-3p	5	-	5	TGTGGTGGTCGGCGGTGGCTGTTGTGTGGGCGAGCACTGCTCGCCGCCACTGAGCCCGTGGGCGTCACGGTCCGCCGGCAAGCGTGCACATAAAGGGAGGAGCGCGGGGAGGACGGCGAGCTGGGCAGCGTGTGGACATGCAACGGAACGTGTCGAGGCAATACTCATTCGTCGTCTCATGGCGACGGGTAGTGCTCACCCACACAACAGCCACCGGCGGCCATGAC	.((.(((((((.((((((((((((((((((.((((((((((((.(((((.((((((.((((((......)))))).)))...(((((..............))))).....(((((((((.((((.(..((.(.((((((........)))))).).))..).))))))))))))))))))))).)))))))))))).)))))))))))))))))).))))))).))	-	CACCCACACAACAGCCACCGG
CS-m0061	Chr2:28076633:28076844:+	-56.8	CS-m0061-5p	-	8	8	-	TACATCCCATACTGTTGAAACCAATGACGATATTGTGGCAAACTTGCCTGGTCAAAATGTTGCTCCTCATCAACCATGCTTTGCCAAATTCTATTGTATTGGTTAACATATTCTGCGTGGAGCTTCCTCCAATCACGTGGTTTCCCTGTATGATTTATTTTATGGAGTTGACGAAGCTTGCTCTCATCATGTGGGGGAGGAGGTGGAATGGT	............(((((..(((((((.(((((...(((((((...((.((((....(((........)))..)))).))))))))).....))))))))))))))))).......(((...(((((((((..((((((((((((.((.(((((......))))).)).....)))))..........))))))).)))))))))...)))..	ACTGTTGAAACCAATGACGATAT	-
CS-m0062	Chr2:32389221:32389389:+	-41.6	-	CS-m0062-3p	10	-	9	CTGAGCGTGAGTGTTCTTCCCCTGCTGAAGATTGTGCTAAAGGTACTCCAAAGGAAGAGCATGGAGGATTGGTAAGATTTATTACTTTTAATGATTCTGTACACATGCTCATACACGCATGCACGCACGCACATGTGCCAATTTGGGAAGTGGAAGATCATTGCTACAT	.((((((...(((.((((((.((.((..((((((((((((.....(((((..(......).)))))..))))))(((.((((((....)))))).))).....(((((........)))))...((((......)))))))))).)).)).)))))).))))))).)).	-	CAATTTGGGAAGTGGAAGATC
CS-m0063	Chr2:33108865:33108953:+	-21.6	CS-m0063-5p	CS-m0063-3p	20	16	4	GAAAGTATGTTGTTATCATCAACTGTTGAGGCACTCTGTTTTAGTATAATGAGATTATTTTCTGAATAGTGGATGGAACATGTACCGGG	....((((((.(((.(((((.((((((.(((......((((((......)))))).....))).)))))).))))))))))))))....	TGTTATCATCAACTGTTGAGGCA	TCTGAATAGTGGATGGAACATG
CS-m0064	Chr2:34280368:34280554:+	-71.5	-	CS-m0064-3p	16	-	16	ACATCGATCTGGCCCTCTTTGTGATCTTCCACAGCTTTCTTGAACTGCACGCATGATGAATAATCCCTTTGGTTAATTGTGATCTGGTCTCTGAGAGATCGTAGTTAGACTCGATCGGTTGCATTGGCATCAGAGAGAGCAGTTCAATAAAGCTGTGGGAAATTGCAGAGAGAGACCAAATCTCGTC	.....(((.((((.(((((((((((.((((((((((((.(((((((((.((((((((.((........)).))))..))))......(((((((..(((((.(((...))))))))...(((....))))))))))..))))))))).)))))))))))).))))))))))).).))).))).....	-	TGGGAAATTGCAGAGAGAGACC
CS-m0065	Chr2:720914:721019:-	-45.5	CS-m0065-5p	CS-m0065-3p	18	1	17	TATCCACGGACGACGGGAGAGGGGTGATCGGCCGGCACCTCCTACTCTCTCTCCCTCCAGGCCATCCTTCCTCCCCGGCCGGCGCCTTTTTCCCTCTCCGTGCGCG	....((((((.((.((((((((((((.((((((((............(((........))).............))))))))))))))))))))))))))))....	CGGGAGAGGGGTGATCGGCCGGC	CGGCCGGCGCCTTTTTCCCTC
CS-m0066	Chr2:14279979:14280080:-	-18.5	CS-m0066-5p	-	1635	1625	-	TATCACTACTTCTGGTTGATAGCGAAAGACATACATATCATACGTGGAAGGGATCCTCCTATGTTATACTATTCCACTCTCAACCATGAATTGATTTGATAG	(((((.((.((((((((((.((.(((((....(((((........(((.((...))))))))))....)).)))..)).))))))).))).))...))))).	TCTGGTTGATAGCGAAAGACAT	-
CS-m0067	Chr2:26320044:26320358:-	-169.4	-	CS-m0067-3p	7	-	7	CGATGGCCGCCGCCGCCGCCGCCGCCGCCTCCGCCACCGCCGCCATCTCCGGTGCGTTACTCCCCCACGCCGTCGCATGCCACCGCTTGCCGCCGCGGCCGCAGCTCCTCGCGGTGTCCTCCTCATTCCGCCGCCTCTCCCTGACCGCCTCCCCTCGCCGGGCCAGCCGCCTGGTCCCTCGCGCGGACGCCAGCGCAGAAGCGGGAGAACCGGAGCCCGCCGCTGAGGCTGAGGCTGAGGCTGTTGCTGCCTCGACTGACGCTGAGGTGGAGGAGGGTGAGGCGGAGGCGGCTGTCGCGGTGGCGGAGGAAGAGC	......((.((((((((((.((.(((((((((((((((.((.(((((((....((((((.((.....(((.((.(((.((....)).))).)).)))(((.((((..(((((((((..((((...(((..((((.(((.((((...((.(((...(((.(((((((....)))))))...))).))).))))).).))).))))..)))..))))..)))))).))))))).))).(((((.......))))))).)))))).))))))).))..)))..)))))))))))).)).)))))))))).))......	-	GAGGCGGCTGTCGCGGTGGCG
CS-m0068	Chr2:27680619:27680831:-	-56.4	CS-m0068-5p	-	8	8	-	TACATCCCATACTGTTGAAACCAATGACGATATTGTGGCAAAACTTGCCTGGTCAAAATGTTGCTCCTCATCAACCATGCTTTGCCAAACTCTATTGTATTGGTTAACATATTCTGCGTGGAGCTTCCTCCAATCACGTGGTTTCCCTGTATGATTTATTTTATGGAGTTGACGAAGCTTGCTCTCATCATGTGGGGGAGGAGGTGGAATGGT	............(((((..(((((((.(((((...(((((((....((.((((....(((........)))..)))).))))))))).....))))))))))))))))).......(((...(((((((((..((((((((((((.((.(((((......))))).)).....)))))..........))))))).)))))))))...)))..	ACTGTTGAAACCAATGACGATAT	-
CS-m0069	Chr2:31226754:31227017:-	-127.7	CS-m0069-5p	CS-m0069-3p	14	1	12	GAGACCGGCGTCGGCTTCAGCCTGCATCACCTCGAGCAGCTTCGTAAAATGCTCTATGAGTAGAAGTAGCATTTAGCATCACTACATCACTATTAGATATGCTTGCTGCCTTTTCATGTGCTTGACCTTTGAGGTTTGAGCCACACGAACATGTTATATTCGATCCAGCCAACATCCAGTCGATCCCACTGGAGCGGAGACAGACTACGGCCTTGACCCGGCGAAGCTGCTCGAGGTGATGCAGGCTGACGCCGACGCTAGTCT	.((((.(((((((((.(((((((((((((((((((((((((((((....(((((...)))))...((((((...(((((..(((.........)))..)))))))))))...(((.((((((((((((...))).))))).)))).)))..((((...((((.(((((.....(((.....)))....))))).)))))))).....(((.......)))))))))))))))))))))))))))))))).))))))))).))))	GCTTCAGCCTGCATCACCTCG	AGGTGATGCAGGCTGACGCCG
CS-m0070	Chr2:33566442:33566576:-	-38.6	-	CS-m0070-3p	12	-	11	TGGAGGAAAATCCTTTGGGTCGAGCGTTCGATGCGCGCCAAAAAAATCGGGCGCCCGTGCCCACCACAGTGTTACAAGTGTAATCGTGATGTTTCATTTTGTTATGGATCAAATGTTGCAGTGGATTTTGATATT	..(((((...)))))(((((((.(((((((((.............))))))))).)).)))))((((..(((.(((..((...((((((((........))))))))..))..))).)))))))...........	-	TATGGATCAAATGTTGCAGTGGA
CS-m0071	Chr2:34833312:34833377:-	-25.5	CS-m0071-5p	-	9	9	-	ATATATGGTTATAGCTGGCTTAGAGCAGGTACAATAGCAGGCTATAAACCAGCTATAAACATATTT	..(((((..(((((((((.(((.(((..((......))..))).))).)))))))))..)))))..	ATAGCTGGCTTAGAGCAGGTA	-
CS-m0072	Chr3:553559:553660:+	-43.8	-	CS-m0072-3p	12	-	11	TGTTTTTAATGAACTCTTCAAGTTTCATAACATTGGATTTTTTTTTAGAAAAAATAAAATAAAAATCCAATATTATGAAACTTGAAGAGTTCAAGCTAATGA	.........(((((((((((((((((((((.((((((((((((((((.......))))).))))))))))).))))))))))))))))))))).........	-	ATTATGAAACTTGAAGAGTTC
CS-m0073	Chr3:1667317:1667426:+	-64.5	CS-m0073-5p	-	14	13	-	GTAGCAGCAGCAGTGGAAGGGGCATGCAGAGGAGCAGGAGATTCAGTTTGAAGCTGGACTTCACTTTTGCCTCTCTCTCCTGTGCTTGCCTCTTCCATTCCTGCTGCTAG	.(((((((((.(((((((((((((.(((.(((((..(((((..(((..(((((.....)))))...)))..)))))))))).))).))))))))))))).))))))))).	CAGTGGAAGGGGCATGCAGAGG	-
CS-m0074	Chr3:10210169:10210361:+	-49.1	-	CS-m0074-3p	9	-	9	ATACTCGTGTGATATTGTACTGAACTGCCGGCTTTGGTTTTAAGGGTGGATTTTGGAACATCGTTGTACGAATCGATAGTTTACTTAATATAGTTATTATTCTACTAATATGATTAGTAAAAAAATCATATTTACAAATAGGGTTTTACATCCTCTCTTTTCACCAAAGTGGCTGTAGTTTAGTGGTGAGAAT	.(((....)))......((((((((((((.((((((((...(((((.((((..((((((....(((((......((((((..(((......))).)))))).....(((((((((........)))))))))))))).....)))))).)))).)))))...)))))))).)..)))))))))))........	-	ACCAAAGTGGCTGTAGTTTAG
CS-m0075	Chr3:13023783:13024065:+	-64.1	CS-m0075-5p	-	883	883	-	AGGACAGGTAGCTGGAGTAGCTCAGATGGTTAGAGCGTGTGGCTGTTAACCACAAGGTCGAAGGTTCAAGCCCTTCCTCTAGCGATATTTTTTTAAATTTTTTTTAGACTTTTCTGCTTTGCTGTTTGAACAATTTGTGTGAGAGAATTTGACCATTTGTTGCATTGCTGTTTGAACAATTTATATATGTGATAATTTCAACAATTTCTGCTTTGTTGATATTTTTTATAATTTTTTTAGACTTTTCTGCTTTGCTGTTTGAACTTTTCTGCTTTGCTGTTTG	.((((((..(((.((((.((.(((((((((.(((((((((((.......)))))((((((((((.......)))))....((((.......((((((.....))))))......))))....((((((((((....((((((.(((.........))).))))))...)))))))))).........(((((.(((.(((((((........))))))).)))..))))).........)))))...))))))))))))))).)).)))))))...)))))).	GCTGGAGTAGCTCAGATGGT	-
CS-m0076	Chr3:23847981:23848140:+	-29.9	CS-m0076-5p	-	45	45	-	CGTGATAAAATTTGATGATAGTAGAGAGAGAGGCTCAACTTTTTTTTAATGGCACACCATCTCACCATCTGCCCTTTCTTAATGGCAAACAAGGGAAAAACCTCCAACTCTGTGCTGTACAACGGCTAAATATTCGAGAAAACCCCTCATATTATTATGA	((((((((...(((.((((((((.((((.((((................(((....)))((((......((((.((....)).)))).....))))....))))...)))).)))))).)).)))..........(((.......)))...)))))))).	TTTGATGATAGTAGAGAGAGAGG	-
CS-m0077	Chr3:25528421:25528533:+	-24.3	CS-m0077-5p	-	12	11	-	GAGGGCTAACAAACTGACTGTAATTAGAGAAGATTTATGGCGACATATCTATAGCAAAACCGAAAAAAAAATGAAGGTCGTCACTTTGATTATCAGGTGTATTGTTGTGTTCA	(((.((.(((((((...((((((((((((........(((((((...((.......................))..)))))))))))))))).)))..)).))))))).))).	AAACTGACTGTAATTAGAGAAGA	-
CS-m0078	Chr3:27030014:27030231:+	-48.6	-	CS-m0078-3p	34	-	33	GTAGTGTAATTACACTGTAACTATGATGTAACTTTCAAAAATTTCTCCGTAACATGTTATTTCAGTAAAATGGAGATTATGGAACAAATCCTTTCACATATGTGTGTGCTGTGATTTTTTCTTCCTCACCAAAACAAATCTTATAATAGATCTAACAATTCGAAATTACGTGAAACTTACATACAAGTTACAATGTAGTTACATGCAAGTTACAATAT	(((.((((((((((.(((((((.((((((((.(((((......(((((((.((.((......))))...)))))))....((((.(((((....(((((....)))))....))))).))))...............((((......)))).........((......))))))).)))))).))))))))).)))))))))))))............	-	TTACAATGTAGTTACATGCAA
CS-m0079	Chr3:30830388:30830491:+	-43.1	-	CS-m0079-3p	9	-	9	TTCGCGCCATTTCCAAATCCATTTCCCTCGCCTCACCTCGGTCGTGGCCGCGAATGGCGGCGGAGGCGGCGCCGGAGTGGGTGGAGAAGGGGGACAACGCGTGG	.((((((....(((...(((.((((((((((.((..(.(.(((.(.(((((.....))))).).))).).)..)).))))).))))).))))))....))))))	-	CCGGAGTGGGTGGAGAAGGGGGA
CS-m0080	Chr3:35084841:35085046:+	-121.7	CS-m0080-5p	CS-m0080-3p	328	1	325	TCCTCCTCGCGCTCCTCCTCCGCCGCCACGTCGCCGTCCCGCTCGCCCTCGCCGCTCGTCCCGCGCGCCTCGGTCCTCGGGGCACCGCGCGTCGCGGCGCAGCTCTCGTCCACCGAGGACGACAACGGCGGCGGCGAGGATGAGGTGTTCGACGAATCCACGGACTACGGGGACGACGAGGCGGCGGGGGAGGTGCTGGATGAGTT	..(((.((..((.((((((((((((((.(((((...(((((((((.(((((((((.((((.....(((((((((...((((((...((((......)))).)).))))...))))))).)).....))))))))))))).))))..(((((.........)))))..))))).))))).)))))))))))))).))..)).)))..	TCCTCCTCCGCCGCCACGTCG	ACGAGGCGGCGGGGGAGGTGC
CS-m0081	Chr3:847675:847793:-	-53.1	-	CS-m0081-3p	28	-	28	ACTCTTGGTACAAGTCACACTACCGACTACTACCTGCGTTCCCAAATATAAGAGAATTTGTCTATGTAACTGCATAGGCAAAATCCCTCATGTTTGGGGATGGAGGTAGTACTAAGTAC	...(((((((..((((........)))).((((((.(((((((((((((.((.((.(((((((((((....))))))))))).)).)).))))))))))))).)))))))))))))...	-	CATGTTTGGGGATGGAGGTAG
CS-m0082	Chr3:1205062:1205245:-	-66.1	CS-m0082-5p	-	12	11	-	AGTGAAGAGAAAGAGTAGCGTTGATACACCGTCGAATCGAATCGAATCGTGCCGGACCCCCACCATCGCCTCCCCTCTCCCCATATCGGAATCGGAATGGGGAGCATCGCATCCCTTCCCTTTCCTTTCCCTCTTGCGTTTGCGTGATTCGTACGGTTTATCACCGCCTCTTTCTCTTCCACTC	(((((((((((((((..(((.(((((.((((((((((((...((((.((((..((....))..)).))........((((((((.(((....))).))))))))...((((.......................))))))))..))))))).))))).))))).)))))))))))))).)))).	AAGAGTAGCGTTGATACACCGT	-
CS-m0083	Chr3:1657125:1657465:-	-86.8	CS-m0083-5p	-	5	5	-	GGAGATTGCATTTCTTGACTCGGGATGACTAGATATTGCTGACGTCACTAACTTTGTTCATCCTGGTACTCCTCTTGATGAGGAGGCCTCACAAAGGGGCACTTCTGTATATCTTGTTGGACAGCGAATTGACATGCTTCCAAAGCCTCTTACTGAAGGTATCTCTATTACTTATGTCGTATGCACACTGGATTAACCCAAAGCGGAACGTTTCTATTTCAATTTAAGAATACTCATATAATGTTAAAGTATTAGTGAAAGTAACTAATGATCTTCTCAAATATGCTGGTTTCTAGATGTTTGTTCTCTTCGTGCTGATGTTGAGAGATTGGCGTTCTCTG	(((((.(((((((((((((((((.((((..(((....((.((((((((((.............)))).((((((.....))))))(((((.....))))).((((.(((.......(((((.((((........))))))))).......))).))))(((.......)))......(((.(((....(((......)))..)))..)))................((((..(.(((((..........(((((((.......)))))))..........)))))..)..)))).)))))).)))))..)))).)))).))))))))))..))).))))).	TTTCTTGACTCGGGATGACTAG	-
CS-m0084	Chr3:9659611:9659703:-	-36.7	-	CS-m0084-3p	14	-	13	CTTTTACTTCTCTTTGATTTTGAGTCACTAACATGTAGAGTAGCTGCATAAAATGCCCACATGTCAGTGACACAAGTTAGAGAGAAGTAAGTT	..((((((((((((((((((.(.((((((.((((((.(.(((...........)))).)))))).)))))).)))))))))))))))))))..	-	ATGTCAGTGACACAAGTTAGAGA
CS-m0085	Chr3:10240240:10240432:-	-66.8	-	CS-m0085-3p	5	-	5	CGCGCGCTCTCCCTAGCCCACGCCGCCGCCTCCTCCTCCTCCTCGCGCCTCCCGCCCCCGCTACGCCGCGCCGCAAACTCTCCTCACTGCGTCGCCGCCGCCGCGCCTCCCGCACTCTTCTAGCACCCAGGTGCATCACCGCACCTCCCTCTTGCCACCGCGAGGCAGGTTCTGGTGGAGGGGAGGTCGTGCC	.(((.(((......)))...)))(((.((((((.(((((.((..(.(((((((((....((...((.(((.((((............)))).))).)).)).(((.....))).........(((...((((((......))))))......)))....))).)).)))).).)).))))))))))).)))..	-	CGAGGCAGGTTCTGGTGGAGGGG
CS-m0086	Chr3:11275937:11276285:-	-83.6	CS-m0086-5p	-	21530	21107	-	GTTGAGGTTTTGAAGAAGGATGTGGACGGTGGCTAGAAGAAAAGCTCAGTTAGGATAACACCGTGCTATTGCTAAACATGAACCATTTTTATGGATGCTTCTCGGTGAAGGGAGTCTTGATAGAACAACAAGTGTCTACATGGCTTGAGTTTTCCTGAACTCATCATCTCCACCTGATAGACAGATAAAAAGAAGATCAACACAAGAGATCACAATAATAGCTAGCGCTAGCTTGAGTGCGCAAGCTCAAACATAAAGAGATATAGCAGATAACTCGCTGTTCTTACCGCAACGGTGCATAGCTCCTGATCCGTATCTTCCATTTGGCTTTCAGTCACGAACCTGCAGG	.((((((((((((.(((((..(((((.((((...(((((...(((..(((..((......))..)))...))).........((((....))))...)))))(((....((((((((((.........))))(((((((((((..(((((((....)))))))......)))..)).))))))...........((((.........))))........((((.((((..........)))).))))...........(((.(((((((....)).))))))))(((((...)))))....))))))...))))))).)))))....)))))..))).)))))).))).	TGAAGAAGGATGTGGACGGTG	-
CS-m0087	Chr3:14649483:14649717:-	-55.1	-	CS-m0087-3p	12	-	12	TCGGTCGAGCCGATCGATCACGTGAGCCGCCACATGCGTCTGCATGGGACGACACGAATCAATTATCAATCAATATATACTCCGTACCAGGGGTAGTGTCTTCGTGTCCTTCTACTCGATAACCAAACCTGGACATATACATCCTCTGTCCCAAAAAATACCAATCTATTACTATGATGTAACACATTCTAATACAACGAATATGGATCTCTCAGTACTAGATGGGTTTTTTTAT	(((((((...)))))))...((((...((((.(((((....))))))).)).))))...............................((((((..((((....((((((.....................))))))))))..))))))....((((((..(((.((((.((((..((.(...((.((((.........)))).))...)))..)))).)))))))..))))))..	-	ATGGATCTCTCAGTACTAGATGG
CS-m0088	Chr3:24920479:24920777:-	-123.1	-	CS-m0088-3p	8	-	8	AGACTTCCATCTTTTTTACTCCCTCCGTCCCATAATATAAGAGATTTTGAGTTTTTGCTTGTAACAATTGACCACTCGTCTTATTCAAAATTTTTTGAAATTATTATTTATTTTATTTGTGACTTACTTTATTATCCACAGTATTTTAAGCACAACTTTACGTTTTTTATATTTGTAAAAAAAATTTGAATAAGACGAGTGGTCAAACGTTACAATCGAAAACTCAAAATCCCTTATATTGTGGGACGGAGAAAATCCCTTATATTGTGGGACGGAGGGAGTACTAAGGTTACAACTTG	..........((((..(((((((((((((((((((((((((.(((((((((((((((.(((((((..((((((((((((((((((((((.((((((..((.(((............(((((.((((...((((......))))...))))))))).............))).))...)))))).))))))))))))))))))))))..))))))).)))))))))))))))(((........)))..(((.....))))))))))))))))))))))))))))..))))..........	-	GTGGGACGGAGGGAGTACTAAGG
CS-m0089	Chr4:9113624:9113692:+	-21.5	CS-m0089-5p	-	698	692	-	TCGATTTAGTTCGGGGAAAGGGGAAGGGGAAGAAAATTCTATGAACCTTTCCGTTTTTCCTTAAGTTCA	..((((((....((((((((.(((((((..(((....))).....))))))).))))))))))))))..	TCGGGGAAAGGGGAAGGGGAA	-
CS-m0090	Chr4:9183916:9184017:+	-18.5	CS-m0090-5p	-	1635	1625	-	TATCACTACTTCTGGTTGATAGCGAAAGACATACATATCATACGTGGAAGGGATCCTCCTATGTTATACTATTCCACTCTCAACCATGAATTGATTTGATAG	(((((.((.((((((((((.((.(((((....(((((........(((.((...))))))))))....)).)))..)).))))))).))).))...))))).	TCTGGTTGATAGCGAAAGACAT	-
CS-m0091	Chr4:22529113:22529279:+	-47.4	-	CS-m0091-3p	6	-	5	ATATATCATCGGTTTCTGTCTCTTAAAGCATGGGTTAAAAGAGCATATTCGTAAGGGTATGAGTCCCTTTCGCTGTAGCTCGTCATGCGCAACGCCATGACACATATGTAGTGGTTTGTGTGCGTAAGCGTTTGCTGTGTAATGGAGAAAAGAGGCTAAAAAATATT	..........(((((((.(((((....((((((.......((((.(((.((.(((((.......))))).))..)))))))..((.((((.(((((((((..(((.....)))..))))).))))..)))).))))))))...)))))..)))))))..........	-	TGTGTAATGGAGAAAAGAGGCT
CS-m0092	Chr4:31999454:31999621:+	-99.3	CS-m0092-5p	CS-m0092-3p	43	2	40	TCCTCCTCCTCCTCCTCGCCGTCGCCGCCGCGAGCGGGCGCGCTAGGGTTTCGGGCCGCCGCGGCGTCCTCCTCCTCCTCCTCCTCTTGTTCTGGTGGTCAGCGGGGGCGCGCGTCCGATGTCGTCGGGGGCAGCGGCGTCGGCGGCGGGGGTGGAGGCGGGGGCGGC	.(((((.(((((((((((((((((.((((((...((((((.(((.(.....).))))))).))((((((((((...((.((............)).))..)).))))))))((.((((((...)))))).)).)))))).)))))))))))).))))).)))))....	TCCTCCTCGCCGTCGCCGCCG	GCGTCGGCGGCGGGGGTGGAGG
CS-m0093	Chr4:34119573:34119651:+	-65.6	-	CS-m0093-3p	8	-	8	CGGGTGCGGCCGCGCGCCGCGGCGCGGTTCCCGCCGCCACCGGGGCGGTGGGACTCCGCGGCGGCGCTCCGCCGCGCTC	.(((((((((.(.(((((((.(((.(((.(((((((((.....)))))))))))).))).))))))).).)))))))))	-	TGGGACTCCGCGGCGGCGCTC
CS-m0094	Chr4:4124573:4124739:-	-85.3	CS-m0094-5p	-	10	10	-	TGGTTTCGGGAGGTCTGGTCGAAGGGTTTCATGACATACCACTAACAAGCCCCACACGGGCAAGGGTGAGATAGGAGCTTCGACCGAGACCAGATGAAAACCATGCGGTATGGATATGAGGTTGGCGGTATGTCATGAGACCCTTCTACCAGACTAGCTGAAACCAT	(((((((((..((((((((.((((((((((((((((((((.(((((..((((.....)))).(((.(........).)))...(((..(((..(((.....)))..))).))).......))))).)))))))))))))))))))).))))))))..))))))))).	AGGTCTGGTCGAAGGGTTTCA	-
CS-m0095	Chr4:9125571:9125657:-	-38.1	-	CS-m0095-3p	2682	-	2626	TGATCGTAGAAGAGCCCTCTTTACCATTCTGTATAAATGGACTATTCTATTTGTATAGATATGGTAGAGGGGCGTATTCAACCCCCC	.....((.(((..((((.(((((((((((((((((((((((....)))))))))))))).)))))))))))))...))).)).....	-	AGATATGGTAGAGGGGCGTAT
CS-m0096	Chr4:9135708:9135776:-	-21.5	CS-m0096-5p	-	698	692	-	TCGATTTAGTTCGGGGAAAGGGGAAGGGGAAGAAAATTCTATGAACCTTTCCGTTTTTCCTTAAGTTCA	..((((((....((((((((.(((((((..(((....))).....))))))).))))))))))))))..	TCGGGGAAAGGGGAAGGGGAA	-
CS-m0097	Chr4:20517446:20517769:-	-56	CS-m0097-5p	-	7	7	-	GGATGAACTTTATAGAAATATAGGATTTGCAGATAAAATTGAATCCATAATTCCTTATATTTGTAGACGAAAGGAGTATTAACTACGTACACATCATTGGGATATAAGTTAGGAATTTTGTGGCCGCTGCTAAAAAAAAAAGAGATCAGAACACCTTGAACTAATGGTTTTTGAAACAAGATTTTGATCTAGAAACATACCCCTCATTCCATTAATTGCCGTTGAAAATAAAATAGGCGTTTTAGGTACTCCTCTCGGATATTTAGGATAAAATTCAAAACTTTAAAAACTGTAATCACTACTTTTGTTATAATAGGTTTACAA	...(((((((((((((((..(((((((.((((.((((.((((((.((.(((((((...(((((((..(.((.((.((((.......))))...)).)).)..))))))).))))))).))((((....))))..........(((((((((...((((...(((......)))...)))).)))))))))...........................((((((........))).)))((((((((((.(((....)))))))))))))...))))))...))))....)))))))).)))..))).))))))..))))))...	TATAGAAATATAGGATTTGCAGA	-
CS-m0098	Chr4:24905281:24905427:-	-49	CS-m0098-5p	-	94	91	-	GGCGGCCGGGGGGCGTGTGGAAAGAAAGGGAGCTCAGGGAGGATAGAGCCATCGCCAAGATCAGCAGCACGACGCGTCGTGGCAACGCACCATAGGCTTGGGCGTCTTCTTCTTCTTCTTCTTCTCCAGCGAGCTCACAAGCAGCCC	(((.((..(.((((.(((((((((((((((((...(((((((((......)))((((.(((..((........))))).)))).((((.(((......))))))))))))))))))).))))).)))).)).)))).)..)).))).	GGGCGTGTGGAAAGAAAGGGA	-
CS-m0099	Chr4:30871037:30871122:-	-48.8	CS-m0099-5p	-	62	62	-	GTCCTGCAGGGAGGCGGCGTCGGCGGCGGCGACGCGGTAGATGCGGTTGACGGCGGCCGCCGCGGCGTCGTCCGGTGGCGGAGGCG	(((((((...(.((((((((((.(((((((..(((.((.(((...))).)).)))))))))))))))))))))....)))).))).	GAGGCGGCGTCGGCGGCGGCG	-
CS-m0100	Chr4:32996822:32997129:-	-65.5	CS-m0100-5p	-	5	5	-	GAGCTTTGTGACATATTGCAGAATCTGTGCTTTGTCAATGGCATAGAAATATAGAATGGATTATCTCTAAATTTATATTCTTCCAATTTTGAATTTTTGAGTAATCTTCTATGGCACTGATTAACGTAGTAGTTCGAATTCCATACCAATACCCAATATGTGGCCATTTATCAAGTGTGATCGAATTCCATAACAATATCCAATAAAATATGTGGTCATTTATCAAGTATGATATTGTACATTTGCTACTCAGTAGGAACTAACCAGGGACAGAGGTCAGGGTCATTTGCAGAATGTTCACCTTCTGT	.......(((((((.(((((((.((((..(((((((..(((..(((...((((((..((((((.(((.(((((((..............)))))))..)))))))))))))))..(((((.....(((((((....(((..(((((.........(((.((((((((.(((....((.(((................))))).....))).)))))))).)))...)))))..)))......)))))))))))).....))).)))..)))))))..)))).))...))))).))).)))).......	ACATATTGCAGAATCTGTGCT	-
CS-m0101	Chr4:33718763:33719081:-	-154.5	-	CS-m0101-3p	12	-	12	GCGGCGGGCTCGCCGGAGCCGTTCCCGTGCCGCCAGTGACCCCCGATCCGCCCGCCCCCGCCGCGGACGGCGGCGTCCGGGGCCCGATCTCGGGGTGGGTGTGTGTGGGGGGCGGGGCGAGATGGCGTCGCGGCAGCACAATGCGCAGTTCCACAAGAACAAGACGCTCGACAACAAATATGTGAGTGTTCCGGAGCCTACCGCCTCGGATCCGGGTGGAATTCGTGTTCTGGTGGTGTTAATTTTGGGTTTGGTTTCGCTCACTGACTGTGTGCATGGGTGGGGGGGGGGGGGGTGTGGGGGCCGGTGCAGATGCTCG	(((.(.(((((.(((.(.((.(((((.(.(((((.(((.((((((..(((((((((((.(((.((((((....)))))).)))........)))))))))).)..))))))(((((((.((((........((((.(((...((((((((((((........(((((((.(((.......))))))))))(((((.((.........)).))))))))))))).))))....))).))))........)))).))))))).(((.....)))..))).))))).).))))).)).).)))))))).)))).........	-	GGGGGGGGTGTGGGGGCCGGTG
CS-m0102	Chr5:1432385:1432612:+	-129.6	CS-m0102-5p	CS-m0102-3p	14	13	1	CGGTGAGCGTGCGGGGGTGAGCTGCGATGGGGGAGGACAGCGGCGACGATGGGGGGAGGAGGACGGCAGCGCTGACGGGACGGCCTCACGCGCTCGCAGCTTGCCACCTCCGGCGCCTCCCCCCCCCCTCCCCCCCCCCCCCCCCCCGCGCGTTTGCCACTCACCGCTCGCTGCTCACGGCACCGCCGTCCTCCTCCCCCATCGTCGTCCGCCCCTGCACACTCACCA	.((((((.(((((((((((.((.((((((((((((((..((((((.....(((((((((.((..((..((((((..(((..(((.....((....)).....)))..)))))))))..))...)).)))))))))..........(((.((((..((........))..)).))...)))...))))))..)))))))))))))).)).))))))))))).)))))).	GCGGGGGTGAGCTGCGATGGG	CATCGTCGTCCGCCCCTGCAC
CS-m0103	Chr5:1970925:1971024:+	-54.6	-	CS-m0103-3p	6	-	6	ATGGTGAAGTACTCTCTCCGGTCAAATTTATTTGACGCTGGGTGTACTAAGTTTAGTACTCCCAGCATCAAATAAATGTGACTAGAGGGAGTTTCACAAA	...(((((..((((((((.(((((.((((((((((.((((((.((((((....)))))).)))))).)))))))))).))))).)))))))))))))...	-	AAATAAATGTGACTAGAGGGA
CS-m0104	Chr5:5258193:5258392:+	-101.1	-	CS-m0104-3p	44	-	44	TAATTTTAAAAGTAGACCCTCCCAAAACTTTTTTCCATCTGAAGCTTTTGGCCACGCCAGCCCGCCTGGCATGACAAAACAACACTAACACACCACCCGTAGCAGGCGTGACAGTATTGTTTTGCCACGCCAGCCTGGTTGGCATGGCCAAAAGGTTCAGATCTTGAAAATAAGTTTTGGAAGGGTTTATTTTTACAATT	.((((.((((((((((((((.((((((((((((((.(((((((.((((((((((.(((((((.(.(((((.((.((((((((.(((..(((.((..........)).)))..))).)))))))).)).))))).).))))))).)))))))))).)))))))...))))).))))))))).)))))))))))))).))))	-	ATAAGTTTTGGAAGGGTTTAT
CS-m0105	Chr5:22192448:22192595:+	-110.9	CS-m0105-5p	CS-m0105-3p	1675	1618	31	ATGGGCGCCGGCGCGGCGATGTGGGGGAGGCGCGACGAGGGAGGGGTGGCGCGGCGATTTTTCGCAATACGGAGGGGCGCGCGGTGCGATGGTGGTGCGGACTACGGAGGAGGGTCGCGCCTCCCCCACATCGCCGCGCCGGCGCCCA	.(((((((((((((((((((((((((((((((((((.........((.((((.(((.(((((((.....)))))))...))).)))).)).(((((....)))))........)))))))))))))))))))))))))))))))))))	CGGCGATGTGGGGGAGGCGCG	CGCCTCCCCCACATCGCCGCG
CS-m0106	Chr5:866809:866922:-	-52.2	CS-m0106-5p	-	8	8	-	CCCTCCAGTCAAATATATTTGATGTTGGGACTTGGGAGAGCTAAGTCAAATGTATTTGACATTGGGTGAGCTAAACTTAGGTCTCCCAACATCAGATATATTTGACTTGAGTGA	(.(((.((((((((((((((((((((((((((((((..((((.(.((((.(((.....))))))).).))))...))))))..)))))))))))))))))))))))).))).).	AAATATATTTGATGTTGGGAC	-
CS-m0107	Chr5:1965767:1966007:-	-119.6	CS-m0107-5p	-	5	5	-	GGAGCAGCAATGGAGGAGGAGGAGGAGGAAGACGCGTCTCCCCGCTCGGCTCAGGTTGGCGGCGGAAGGGGGGCGGCGCGGTGTATATATATAGAGGCGAACATGGCCAGTGACAGGTGGGGCCCACCCCGCCTCGGCGTCGACGGCGGCTGGCCTGAAATGGTAACAATGGAGAAACCCCCACTCCCGCTCGCCGCTCGCGGCAGCGGCTTCCCTTCTTCCTTCCCACACTGCTGCTCTG	(((((((((.(((.(((((((((((.(((((.((((((.((((.(((.(((.........))).).)).)))).)))))).(((.(((......((((.(...(.(((.(((((((((((((....))))))))....))).))))).).).))))......)))))).(((........)))...(((((.((((....))))))))))))))))))))))))))))...))))))))).	TGGAGGAGGAGGAGGAGGAAG	-
CS-m0108	Chr5:22192449:22192596:-	-99.7	CS-m0108-5p	CS-m0108-3p	1671	1616	31	GTGGGCGCCGGCGCGGCGATGTGGGGGAGGCGCGACCCTCCTCCGTAGTCCGCACCACCATCGCACCGCGCGCCCCTCCGTATTGCGAAAAATCGCCGCGCCACCCCTCCCTCGTCGCGCCTCCCCCACATCGCCGCGCCGGCGCCCA	.(((((((((((((((((((((((((((((((((((........((.((.((........(((((..(((........)))..)))))........)).)).)).........)))))))))))))))))))))))))))))))))))	CGGCGATGTGGGGGAGGCGCG	CGCCTCCCCCACATCGCCGCG
CS-m0109	Chr5:27876855:27877114:-	-98.7	CS-m0109-5p	-	7	7	-	GGGGATCGGAGCGGAGGCGGGGGAGGAGGAGGGATGGCGTGGTGGTCGGGGAAGGTGTCGCTCGGTGGCCTGCAGGATATCGCAGGGGCCGTGAATAAGATCAGCGAGAGCGTGAAGAACATCGAGAAGAACTTCGACAGCGCGCTCGGGCTCGAGGAGAAGCGCGACGATGAGGAAGGTATGGTAGCGTCGCTGGTACACTGGAATTGTCACTCTCGCCCCCTTCTCCTCCGTGTAATTCGGCTGCATTGGGGCACTCG	(((..(((.(((.(((...(.((((((((((((..((((.(((((.(((....(((((..(.((((..(((((........))))).)))).)......(((((((((((((((..(....(((((......))))))..)))))))...(((...)))...(((.((.(((.......))).)).))))))))))))))))....))))))))..)))))))))))))))).)....))).))).).....))..))).	GCGGAGGCGGGGGAGGAGGAGG	-
CS-m0110	Chr6:5001545:5001778:+	-71.9	CS-m0110-5p	-	30	29	-	TGTATTATACGACGGAGGGAGTAGAGTAGAAGATCTCTAATGTGGTCCTTGTAGGATGCGAGCCTGTGGTACGAGACTACACGATCCCTTGCAATTATAGCCGATTTTTGGTCGCAGCCGCCGCCTGGATGCCGATGAGAGAGACCTTCGCCGGAACAAGGATAGGCACGCGGCTGCATGCATGCGGCCAGCCAAGTATCCCTCTCTGCTTGATTCTGGAGATAATCTGATACG	.(((((((((..(((((.((((((((.((..(((..((....((((((.((((...(((((((.((((((.....)))))).)....))))))......(((((...))))).((((((((.(((((....(((.((((.......)))).)))........)))))..)))))))).)))).).)))))....)).))).))))))))))..)))))..).))...)))))).	GACGGAGGGAGTAGAGTAGAAGA	-
CS-m0111	Chr6:10719860:10719966:+	-25.9	-	CS-m0111-3p	19	-	18	GATTCAGTTTCTAGGCCCTGTCTGGTTCTATTGACTAATGTTTAGCCCTCACTTTTTAGCCTTAAATTAGCTCTTAAGGATCCAAACAGGTGGCCTAATTTTGAGCT	..(((((....((((((((((.(((((((...(((((((.....((............)).....))))).))...)))).))).))))..))))))...)))))..	-	TAAGGATCCAAACAGGTGGCCTA
CS-m0112	Chr6:17559222:17559555:+	-164.7	-	CS-m0112-3p	45	-	44	TGATTTTGAAAATGAACCCCTCCAAAACTTATTTTCAGAATTCTGAACCTTTTAACCATGCCAGCCCGCATGGCATGGCAAAACAACACTGACACGCCAACCACAGCAGGTGTGATATTTTTGTCCTACCACACCAGACAACGCTGCCATGCCACCCAGAGCAGGCGTGATAGTTTTGTTCTGCCACGCCAGCTAGAGTGGCGTGGCAAGACAGACAATGCTGCCACGGCAGCCAGACCGGCGTGGCAGTATTGTTTTGCCACGCCAGCCTGATTGGCTTGGCCAAAGGTTCAAATCTTGAAAATAAGTTTTGGAAGGGTTTATTTTCAAAATT	.((((((((((((((((((.((((((((((((((((((.(((.(((((((((...(((.((((((..((.((((.(((((((((((.((((.((((((..........((((((...............)))))).........(((((((((((.(..(((.((((((.(((.......))).)))))).))).).)))))))))))...........(((((....)))))......)))))).)))).))))))))))).))))))..).))))).)))..)))))))))))).)))))))))))))))))).))))))))))))))))))	-	ATAAGTTTTGGAAGGGTTTAT
CS-m0113	Chr6:18003682:18003875:+	-72.9	-	CS-m0113-3p	13	-	12	GAGGACTTGTCTAGTACCCCCTCCATCTAAAAGTCTAAGGCATATTTCTTTTGTCACCAAGATCAAGAAGGAATTAACTCATCCACCATGTGACAAAACCAAGAAACCATATGCATGCAACAATTTAATTTAGCACATGCAGCCTACAAATATGCCTTAGACTTTCGGATGGAGGGAGTACTAGATAAAATGCA	......(((((((((((.((((((((((.((((((((((((((((((.(((((((((.........((.(.......))).........))))))))).............((((((..................))))))......)))))))))))))))))).)))))))))).)))))))))))......	-	TTCGGATGGAGGGAGTACTAG
CS-m0114	Chr6:29689646:29689789:+	-73.7	CS-m0114-5p	-	116	114	-	GCACATCTGGTCTGGAGAAGACGATTGAGCTAGCTAGCTGTTGAGTATTACTAATCGTTGCATATTTTACTTCAGCGGATGTTACTTAAGCGAGAGTAAATCAATAGCTAGCTAGCTCAATCATTTCTTCAAACCAGATGTGTA	(((((((((((.((((((((..((((((((((((((((((((((...(((((..(((((.........((.((....)).))......))))).))))).)))))))))))))))))))))).)))))))).))))))))))).	TCTGGAGAAGACGATTGAGCTA	-
CS-m0115	Chr6:2409093:2409306:-	-148.3	CS-m0115-5p	CS-m0115-3p	540	6	508	GCCACCGGCGGCCGGCGCCGGCTCTCCTCCCTTCGCCGCCGGTGCCGGCTCTGCTTCTCCGACAGCCGCGGTTGCCGGCTCGCGCAAGTTCTGAACCCCATCGCCCACGAGATGGTGCTCAAGATCACCGGCTTCGGTGGCTGCGGCGGCGGCAGCGGGGGCCGGCGTACTCGCGTCGGCGACGGAGGGAGGAGGCGGCGCTGGCCGCCGGTGG	.(((((((((((((((((((.(.((((((((((((.(((((((.((.((((((((...(((.(((((((.(..(((((...((....))(((((.(.(((((........))))).).)).)))...)))))..).)))))))))).))))).))).)).)))))))...((((....))))))))))))))))))))))))))))))))))))	GGCGCCGGCTCTCCTCCCTTCGC	GGAGGGAGGAGGCGGCGCTGG
CS-m0116	Chr6:4553734:4553852:-	-54.3	-	CS-m0116-3p	10	-	9	TCTCCGCCGCACCCCGCCGTCACCGCGCCGTACCGGTGAGAAGGGAGGGAGAAGAGAAGGGAAGCGGCGCCGGTGGGGGGAGAGACGACGCCGGTGGCGGGGGAGGCGGTCGGCTGGGG	...(((((((..(((.((((((((((.((.((((((((.............................)))))))).)).)...........))))))))))))..)))).)))......	-	CGCCGGTGGCGGGGGAGGCGG
CS-m0117	Chr6:4576930:4577119:-	-99.2	-	CS-m0117-3p	10	-	10	GCGCTAGGAAACGTCTAATCCAATACTCCCTCCATCCTATGATATAGCAACAATTGGATGTGACACTTTATAGTATAACGAATCTGGACAAGAAGCATGTCCGGATTCATTGTACTATGAAATGTCTCGTCCTATACTATGTTGCTATATTATGGGACGGAGGGAGTACTAGATTAGGTTTTTTTTACGG	.((.(((((((..(((((((...((((((((((.((((((((((((((((((((.(((((.((((.((((((((((((.(((((((((((.......))))))))))).)))))))))))).)))).))))).))....)))))))))))))))))).))))))))))...)))))))..))))))))).	-	CGGAGGGAGTACTAGATTAGGTT
CS-m0118	Chr6:9349830:9349906:-	-27.6	CS-m0118-5p	-	133	132	-	AACGGGGGAAAGAAGAGTGGGAACGTGGGCTTCTTTCACAGTGCGTACCTCTCTTTCTCTTCTTTCTCGCTCTGTTC	(((((((((((((((((.((((..(((.((............)).)))...)))).))))))))))...))))))).	AGAAGAGTGGGAACGTGGGCTT	-
CS-m0119	Chr6:10049972:10050183:-	-131.4	-	CS-m0119-3p	9	-	9	CGGTGACATAGAGTTAATCTTGGCCCTCCAAAATAAATCCAACGGCTGAGATTCGTCCGCGTCATCACGAGTTAAAATTTAACTCGCAGGAGTAAAAATTTTACTGGGAGTAAAATTTCAGGAGTTAAAATTTTACTGGAGTTAAATTTTAACTCGTGATGATGTGGACGAATCTCAGCCATTGGATTTGTTTTGGAGGGCCGAGATCCACC	.((((...........((((((((((((((((((((((((((.((((((((((((((((((((((((((((((((((((((((((.(((.....(((((((((((((((......))))))....))))))))).))))))))))))))))))))))))))))))))))))))))))))).)))))))))))))))))))))))))).))))	-	TTGGATTTGTTTTGGAGGGCC
CS-m0120	Chr6:11732533:11732634:-	-44.8	-	CS-m0120-3p	20	-	20	TTTTATACTCCCTCTGGTCATTAATATATGACACTTTTAACACTAAAATACTAATTTTAGTTTTAAAAATGTCATGTATTAATGAACGGAGGGAATGCCATA	........((((((((.((((((((((((((((.((((((.((((((((....)))))))).)))))).)))))))))))))))).))))))))........	-	TCATGTATTAATGAACGGAGG
CS-m0121	Chr6:13171223:13171332:-	-29.8	CS-m0121-5p	-	17	17	-	TAGGCATTCTGGTAGTTCGACCGTGGATTTTCCTTTTTAGGGTTTTATCCTATTAACATAGGCATTCCTATTTAGATGAGGTCCACGTTTGCCAATTGGCATGAAGCATA	...((.(((((.((((((((.((((((((((.((...(((((......(((((....)))))...)))))...))..)))))))))).)))..))))).)).)))))...	GGTAGTTCGACCGTGGATTTT	-
CS-m0122	Chr6:15416885:15417196:-	-90.1	-	CS-m0122-3p	32	-	32	AATCTCAAAATCATCCATATTTCATCCCTTGGTCCAAACTGGGCTGGTTTTCAATGATATGGCATTGTTGAAATTAGTGATATTGAATTATTTGCATGCCATATGTAATCCTAGCTGCAAATCATCACAAAAAAAAGGGCAGGAAAGAGAGGTAGGAGAAAGAAGAGAAAGGAAAAGGAAGTGAGGATGACATACGTGTCCTAGTATTTACTGTGTGGTGATGTCGTTACTTTTTGCACTTGTTGGCTCCATGCCATGTCATCAACCACCCCGATTTGGAACTCGGGATGTAATGTGCATGGTTTGAAGAGT	..(((..(((((((.((((((.((((((..(.((((((.((((.(((((....((((((((((((.(....(((.((((............(((((((...)))))))(((((.((.....((....(........).....)).....)).)))))..................(((((((((.(((..((((((((..........))).))))).....))).))))))))).)))).)))....).)))))))))))).))))).)))).)))))).)..)))))).)))))).)))))))..)))..	-	ACTCGGGATGTAATGTGCATGG
CS-m0123	Chr6:18147609:18147833:-	-91.1	CS-m0123-5p	-	14	13	-	CTTGTAATTATAGGAAATCAATTTTAGGCTATCTCTTGGAGAGATATGCAGTTCAGGAGATCAAAAAAAAGTTTAGGGAACGAAATATTAGGAGCATCACCAAGAGTATCCCAGTAATCAATTCCCAAAACTATATTTTTTGGATCTCCTAAACTTAATATAGGAAGTGAGAAAACCTATCTCTCCAAGAGAGAGCCTAAAATTGATTTCCCTATAATGAAAAGT	(((...((((((((((((((((((((((((.(((((((((((((((...((((.((((((((((((((.(((((.(((((.....((((.(((...((.....))...))).)))).....))))).)))))...)))))).)))))))).))))...........((......)).))))))))))))))).)))))))))))))))).))))))))...))).	TAGGAAATCAATTTTAGGCTA	-
CS-m0124	Chr6:20890868:20890981:-	-53.8	-	CS-m0124-3p	19	-	18	ATGCTGAATGGCAGGGCAATTCTCCTTTGGCAGGGATGACAATAGCAATGTACGTAGTCTAACGCCTGCTACGTTGGCATCCATGCCAGAGGAGAACTGCACTGTGATTCTCAC	.((..((((.((((.(((.(((((((((((((.(((((.(.....(((((((.((((........))))))))))))))))).))))))))))))).))).)))).)))).)).	-	TGCCAGAGGAGAACTGCACTG
CS-m0125	Chr6:22962500:22962620:-	-74.4	CS-m0125-5p	CS-m0125-3p	9	8	1	GGCCATCCCCTCGCCGCGGCTGGCATCAGCATTCAGCAGTGGCGCACGGCCGCCGCCGGTGCTGCTCTCTGCGGCGACCAATGCTTGGTCTGCTGGCGCGAGCGGCGGCGAGGACATGGCG	.(((((..(((((((((.(((.((.((((((.((((((((((((......)))))).((((((((.....))))).)))..))).)))..)))))).)).))).)))))))))..))))).	TCGCCGCGGCTGGCATCAGCA	CTGGCGCGAGCGGCGGCGAGG
CS-m0126	Chr6:23591078:23591222:-	-32	CS-m0126-5p	CS-m0126-3p	416	4	395	GCCTGTTGAGCTTCTTCCGGATCAATGTCACTACCCAGTTCCGCATCATTTCCTAAAATGATGATCTCATTATTAACTATTCTGGCAAAACCGCTCCACAGAACCGCCATTAACCATTGATCGTTGAGGAGGCGTATTCTCAAGG	.(((...((((((((((..((((((((..........((((..((((((((....))))))))....................(((......))).....))))..........))))))))...))))))))....))...)))	GCTTCTTCCGGATCAATGTCAC	ACCATTGATCGTTGAGGAGGCGT
CS-m0127	Chr6:26473452:26473802:-	-80.7	-	CS-m0127-3p	166	-	165	TCACTATTTAGTTGCCATTTTGTTGCACATTGCCATTCCTCTTCTCCCTCTCTCTGACTGCATGAGTACGTATGTACTCTGCTTAGAGCAAGTTTAATAGTACTAGCTAAATGCTCGTGCGTTACAACAGAATTCTAAAAGAGAACTTCATTTTTCTAAAACCATTCCCCATTGTCGACTCACGAGACTATAGATGCATCAATAAAATTTTATTGGTTAGCTCGCATGACAAAATGATTCCTAATCATGATCCTAACTTAAAGTTGCTATTAAATTTTCTAATGGATTTTTTGCGATTTCGATAGCCTGGTTTTCTTGAATGGCTGTGATGATTTGGCTGCCCCCTCGAGA	..........((.((((..((((((((....(((((((.......((....((((((..(((.((((((....))))))))))))))).(((((((((((((((..(((....((((((.(((((((..((((......((((((......))))))......))))....)))).))).))))))....)))......((((((....))))))(((((....(((((...............)))))...)))))....)).))))))))))))).(((.((((...........)))).)))...)).......)))))))))))))))..)))).))..........	-	TGGCTGTGATGATTTGGCTGC
CS-m0128	Chr6:27209546:27209624:-	-39.6	-	CS-m0128-3p	45	-	45	CTATGTGATACTCCCTCCGTCCCAATATATTGCAACCTAGGATGGACCAATATATTGGGACTGAGGGAGTAATCTGTTT	........(((((((((.((((((((((((((...((......))..)))))))))))))).)))))))))........	-	CCAATATATTGGGACTGAGGGAG
CS-m0129	Chr6:29623725:29623826:-	-40	CS-m0129-5p	-	12	12	-	CCACCGCGATCGGCGTTGCTGTTGGGATGGAAGGACGCAAGGGTGGGGAGCTCGGGTCGGCGTACAAGGTCACCATGCGCAACGGCGTCACCGTCGCCGTGA	.(((.((((.(((.(.(((((((((.((((...(((.(..((((.....))))).)))(((.......))).)))).).)))))))).).))))))).))).	CGGCGTTGCTGTTGGGATGGA	-
CS-m0130	Chr6:30066244:30066404:-	-76.7	CS-m0130-5p	-	85	83	-	CCTCCTCTTTCTCCTCTCCCGTCGGCGCGGTCGGCCGCCTCTCCCCTCGCTAGCTACTCCGCACGCCGCCGCTACCACAACCCAGGAGTACAAAACCATGGTGGATGTCCGCGCGGGGCGGCGGCGGGCGAGCGTGGTAGCGGGCAGTGGGAAAGGGGGCA	..(((((((((.((.(((((((.(.((((.(((.(((((((.((((.(((..((...(((((........(((.((........)))))...........))))).))..))).)))).)).))))).))).)))).).))))).)).)))))))))))..	CTCCTCTCCCGTCGGCGCGGT	-
CS-m0131	Chr6:30066437:30066793:-	-168.9	CS-m0131-5p	-	88	88	-	GGATGCCGGCCGCGTCGGTGGGAGAGGGGGAGAGAGGCGACCGGCGTGACATCGTTGGCGGTGAGAAAGCGCAGGGAATGAGCCATAAGGAGGTGGCAACAGCGGCGGTGGCTGGAGGGGGCAAGGCAGCGGGTGCGGAGGGATCTTCATCTGCAGGCGACAGCGGCGGAGCTCCGCCGCCGCAAGCACCCTGTCGAGGCCGACGGTTACCCACAACCATCCTCCGATCTGCTCCGTCTTCATCGTCGATGCCGCCCCCACGCGCCACCCTGGATCTGCCTCGCCCGGTCCGCCCAAGGACCTTCACCACTTCCTCCGTCGCTTCCGTCTTGGACTCCTCCCGATGCGCCGGCCTTG	....((((((.(((((((.(((((...((((..(((((((((((((......)))))(((.(.....).)))..((......))...(((((((((...((((((.((((((..(.((((((((((((((((((.(((((((.........(((..(((...(((((((....))))))))))..)))....((((....))))((((......)))).))))))))))))))..)))))((((...))))..)))))).)..)))))))))...)))........(((((......)))))....)))))))))..))))))))..))))...))))).)))))))))))))....	CGCGTCGGTGGGAGAGGGGGA	-
CS-m0132	Chr7:5022877:5023117:+	-52.2	-	CS-m0132-3p	9	-	9	GTACAGTGATGAAGAGGGTTTACAAGGCCACTGAAGAACTATCATGTCCCAGTTGACTGTCCAAGATGTTCCTTCTTAATGCAATGATATGCAGTTCTGCTGCATATTCGAGAAAAGAAAAACTGTCAAGATGTTCTGAATCTCTAATACCACTTGTTAGTTGTTATGACAATAGATGGTAAAGAGTAACACCAACTTTACCTTCTTGCTCTGACATGAAGATTTTACAAGTTACATGTAG	.((((((((....((.((((.((..((.((.(((.......))))).))..)).)))).)).((((.......))))........((((((((((...)))))))))).((((..((((...((....))...))))...))))........(((((.((((.(((((.((..(((.(((((((...........))))))).))).....)).))))).))))..))))))))).)))).	-	TCTGACATGAAGATTTTACAAG
CS-m0133	Chr7:13308493:13308768:+	-165.4	-	CS-m0133-3p	9	-	9	TTAAATAGCCCTCCGGAATCTTGCTATTTAGGAGTATTAAACGTAGATTACTGACAAAACCCATTCTATAACCCCTAGGCTATTTTGTGAGATGAATCTAACGAGGTATATTAATCCATAATTTGCTACAGTGATGCTACAGTAATCATCCGCTAATCATAGATTAATATACCTCGTTAGATTCGTCTCGCAAAATAGCCTAGGGATTGTGGAATTGATTTTGTCAATAATCTACATTTAATACTCCTAAATAGTAAGATTCCGGAGAACTATTTA	.(((((((..(((((((((((((((((((((((((((((((.((((((((.((((((((.(.(((((((((.((((((((((((((((((((((((((((((((((((((((((((.((.(((.((....(((((.........)))))..)).))).)).)))))))))))))))))))))))))))))))))))))))))))).))))))))).).)))))))).)))))))).)))))))))))))))))))))))))))))))..)))))))	-	TCCTAAATAGTAAGATTCCGGA
CS-m0134	Chr7:15452279:15452375:+	-57.4	-	CS-m0134-3p	53	-	52	CCTCCGCTTCATCGCCGCCGCCACCGCCGCCGATGCCGCATCTATAGGACCAGCGTCGTCGTGGGTGGCAGCGGCGGTGGCGCGGGTGAAATCGGAG	.(((((.((..(((((..((((((((((((...((((((..(((((.(((....))).).))))))))))))))))))))))..))))))).)))))	-	GGCAGCGGCGGTGGCGCGGGT
CS-m0135	Chr7:16778610:16778756:+	-30.7	-	CS-m0135-3p	13	-	13	TACAGTTCTTTTTCTCTCACCATTAAAGCAGTCTTGGGATGAAGGGTTTGATTGTGTATGTTTGGAAGGGAGGTTTTGGGTGGATAGGATATGGCGTCCCCTTTTTTTGTGTGTATGTGTTTGGTTGGTGGGCGAGGTGGGATACAA	....(((((.((((.(((((((((((((((..(...(((.((((((..((.((((((.((((((...(((....)))...))))))..))))))))..)))))).)))....)..))).))))).))))))).)))).)))))....	-	ATGTGTTTGGTTGGTGGGCGAGG
CS-m0136	Chr7:18555300:18555550:+	-163.7	-	CS-m0136-3p	37	-	36	CCGTCGTCCTCGTCGTGGCCGCCCCCGCCTCCCCCGCCGCCGGACGCCTCGCAGGACCCCGATCTCGCGCCGCGGGAGGCCACCACCCCGCCGGCCTCCTCGTCCTCGCCGTCGCCGCGCGCGTCGGCCAAGGCGAGGGCGTCCGCCGCGGCGGCGGACGGGCTCGCCTCCGGGGTCGCGGCGCTCAGCTTCGAGGAGCCGCTCGGCGCCGGCGCCGGGGAGGACGGGTACGACTACGGCAAGGGCGACTT	..((((((((.(((((((.((..(((((((((((.((.(((((.((((..((.((..(((((.((.(((((((((((((((...........))))))).((((((((((...(((((....).))))...))))))))))...(((.(((.(((((......))))).))).)))))))))))..))..))).))..))))..))))))))))).))))))).))))..)).))))))).))))))))..	-	AGGACGGGTACGACTACGGCA
CS-m0137	Chr7:5581574:5581648:-	-36.9	CS-m0137-5p	-	14	14	-	AGTGTTTATCATAGATAGAGTGGTAGCTGGTTTGTCGGTTTAGACAAACCAGCTAGCACTAGCTGTGTAGCCATG	.(((.(((.(((((....((((.(((((((((((((......))))))))))))).))))..)))))))).))).	ATAGATAGAGTGGTAGCTGGT	-
CS-m0138	Chr7:13731398:13731463:-	-33.8	CS-m0138-5p	-	12	12	-	AGTGTCTATCATAGATAGAGTGGTAGCTGGTTAGACAAATCAGCTACCACTAGCTGTGTAGTCACG	.(((.(((.(((((....((((((((((((((.....))))))))))))))..)))))))).))).	ATAGATAGAGTGGTAGCTGGT	-
CS-m0139	Chr7:22476508:22476628:-	-29.9	-	CS-m0139-3p	5	-	5	TCCATTTAATTAGTGATTAATTACTTAATTAACTATTAACTAATAATTAGTGATTAATTATTTTAATTAGCAATTAATTAATAATTTACTAATCAGGATAATTAATCACTAATTAAATCGG	.(((((((((((((((((((((((((.((((...((((.....(((((..(((((((.....)))))))..))))).....))))....)))).))).)))))))))))))))))))).))	-	AATCAGGATAATTAATCACTA
CS-m0140	Chr7:25634861:25634987:-	-38.6	CS-m0140-5p	CS-m0140-3p	11	8	2	GATTGAGCGATTTTGTTCTTTGTTCGTCGTGTGATACATGCGAGGGCGGAGGGCGTCACTTGTGGACGAAAGCCTAAAAAATAGGAAAGTTACTCACGCGGCGCGGCGAAAACGGATTGGCGGACCG	......((.(.((((((.((((((((((((((((....((((((((((.....)))).))))))(((.....((((.....))))...)))..)))))))))).)))))))))))).).))......	TTTTGTTCTTTGTTCGTCGTG	CGGCGCGGCGAAAACGGATTG
CS-m0141	Chr7:26478088:26478258:-	-67.54	-	CS-m0141-3p	30	-	30	TCCTCGAGTCCACCTCGACGCCGCCGCCGTCGAAAACCAATAAAAAATCCTCTCCACGCCCGCAAACCCCAGCCCCCCACTCCCCCCACCTCACCGCCGGCGAACCCTAGGGGGGGATCACCGGAGTCGGCGACCGGCGGCGGCGGCGGTGGCGATGGCGGAGTACGCGAC	....(((.(((.(((((.((((((((((((((..............(((((((((.((((.((................................)).)))).......)))))))))..((((.........)))))))))))))))))).))).)).))).).))....	-	CGGCGGCGGTGGCGATGGCGG
CS-m0142	Chr7:27400737:27400810:-	-24	-	CS-m0142-3p	5	-	5	ACTGATTAATTAGTGATTAATTATCTTAATTAGTGATTAATTAAATCAGGATAATTAATCACTAATTATTATTA	......(((((((((((((((((((((..(((((.....)))))...)))))))))))))))))))))......	-	AATCAGGATAATTAATCACTA
CS-m0143	Chr8:4126135:4126225:+	-31.3	CS-m0143-5p	-	10	9	-	TCTCTCTTCTATCGGGATAGGAAGAACAGCCGGAGTGTTGTCATTTCTTATAGTCGTCGCTGCGCTGTTCTCGTTCCCGACAGAAACGGCG	......((((.((((((.(.((.(((((((.(.((((.((.(..........).)).)))).)))))))))).))))))).))))......	ATCGGGATAGGAAGAACAGCCGG	-
CS-m0144	Chr8:7107613:7107731:+	-32.3	-	CS-m0144-3p	17	-	16	CGCGTTAGGAAGCTAGATGGCGCGTAGGATTCTGTGTGTGGCTTCACGTAGCGTAACCGCGTGTGTATATATATATATATATACCCATATGGAACTTTATGATGCTCGGGCTCAAATGT	.(((((..((.(((....((((((((((.(((((((((.((...((((..(((....))).))))(((((((....)))))))))))))))))).)))))).))))..))))).)))))	-	ATATGGAACTTTATGATGCTCGG
CS-m0145	Chr8:9194974:9195045:+	-43.2	-	CS-m0145-3p	21	-	20	TATGCAAGTTAACCAGCCCATTAACCAACATGTAATCTATATGTTGGTTAAATGGGCTGGCACACTTGCATC	.((((((((...((((((((((((((((((((((...)))))))))))).))))))))))...)))))))).	-	ATGTTGGTTAAATGGGCTGGCA
CS-m0146	Chr8:10008632:10008757:+	-48.2	CS-m0146-5p	-	9	9	-	GGTGACCGACCGAGAAGTTTGATCTGTGACGGGCGCTGGTTGTAGCCCGATTGAGATAGGTCATCTGTGACGGGCTATAGTTTGACTGGTCGTCTAGGTCAAAGCTATCGGTGACGGGCTTTACTT	(((((((((((((....(((((((((.((((...(((((((((((((((....((((.....))))....)))))))).....))))))))))))))))))))....)))))..)))...))))).	CGAGAAGTTTGATCTGTGACGGG	-
CS-m0147	Chr8:23750338:23750574:+	-82.4	-	CS-m0147-3p	287	-	282	CCTCGGTTCCTCCCCTCTTCTGGTCGCCCCCACCCACTCACAGGCTCAACTCAACTCCACCCGAATCCGCAAGAGAGAGAGAGAGAGACGATGGCGGCGGCGGCGGGAGGAGGGACGAGGGAGGAGATGGTGTACATGGCGAAGCTGGCGGAGCAGGCGGAGAGGTACGAGGAGATGGTGGAGTTCATGGAGAAGGTGGTGACGGCGGCGGCGGCGGGCGGGGGTGGGGAGCTCACG	....(((((((((((((..((.((((((.((.(((((.(((...(((.....((((((((((...(((((..(..................((.((((..((.((.......(.((.(.........).)).)...)).))..)))).))...)..)))))...)...........)))))))))....)))...))))))..)).)).)))))).)).))))).))))))))....	-	CGGCGGCGGCGGGCGGGGGTGG
CS-m0148	Chr8:23951673:23951807:+	-73.3	-	CS-m0148-3p	80	-	77	GCCTCCACCACCACCGCCGCCGCCGCCGCCTCCTCCCCAAAATTATTGCCCCCCAGATCTAGATCTGAATCGACGCCGCAGCCGTGACTGAGAGGATGGCGCAGGAGGCGGCGTCGGCGGCGGCGGGGGAGGAGG	.(((((.((.((.(((((((((.(((((((((((...................(((((....)))))......(((((...((..........)).))))).))))))))))).))))))))).))))..)))))	-	GAGGCGGCGTCGGCGGCGGCG
CS-m0149	Chr8:24639215:24639394:+	-116.2	CS-m0149-5p	-	7	7	-	TCGTCGGCGGACCCGGACTCGCCGTCGACGCCGAGGAGGAGCCGCGTGCGCGAGCTGCTGCGGAGCCTGGACCGCCGGCTGTCCAGCCGGGGGCGGCACCACCGCCACGCAGCGGAGGGCGCGGCGGCGTCCCCCAGGGGCGGCGGCGGCGGGGAGCCCGGGTCCGAGGACAGCGACGAG	((((((.(((((((((.(((.((((((.(((((.((.((((((((.(((((...((((((((..((.(((.(((((((((....))))...)))))..)))..))..))))))))...)))))))))).))).)).....))))).)))))).))).))))))))).......)))))).	ACCCGGACTCGCCGTCGACGC	-
CS-m0150	Chr8:26813865:26814068:+	-103.4	CS-m0150-5p	CS-m0150-3p	34	27	6	ATTAGAGATGATGCCTTACATGGTGATGAGAGTGAGTCCTGGTAGCCAAGGATGACTTGCCTGTATATTTATATATATATGTGTGTGTGATCAATGGATGGATTGATCAAGCTGCTTGCAGGCTCATGCATATATATGTACAGGCAGTCTCCTTGGCTAGCCCGGCTACCTCTTATCCTCCATGCTAGGCATCAGTCTCTTAAT	...(((((((((((((..(((((.((((((((..((.((.((((((((((((.((((.((((((((......(((((((((((((..((((((((......))))))))((((.......)))))))))))))))))))))))))))))))))))))).))).))))..))))))))..)))))..)))))))).)))))....	TGGTGATGAGAGTGAGTCCTGG	CGGCTACCTCTTATCCTCCATG
CS-m0151	Chr8:3736639:3736725:-	-45.2	-	CS-m0151-3p	6	-	5	GCCATTTGAAATGAGGATTAGAGGGAACTGAACCATTTTGATGAATATCAGAAGGTTCAGTTTCCTCTAATATCTCGCCTTGAATGG	.((((((((..(((((((((((((((((((((((.(((((((....))))))))))))))))))))))))).)))))..))))))))	-	TTCAGTTTCCTCTAATATCTCG
CS-m0152	Chr8:3886190:3886280:-	-40.8	CS-m0152-5p	CS-m0152-3p	6	1	5	TAATAATATTTAGTGATTAATTATCCTAATTAGTGATTAATTAATAATTGATTAATCACTAATCAGGATAATTAATCACTAATTAAATCAG	......((.((((((((((((((((((.((((((((((((((((...)))))))))))))))).)))))))))))))))))).))......	GTGATTAATTATCCTAATTAG	AATCAGGATAATTAATCACTA
CS-m0153	Chr8:8570893:8571077:-	-80.5	CS-m0153-5p	-	5	5	-	ACACCGATCATGGAGGAGGAGGAGGAGGAAGAAGGGGAGAGAGAGAGGAAACCGCAGCAACAGCAGCAACAAACAGTATACACACACCTTGCTTCCTCGCGCGGAGGCGGCCGGAGACGAGCGCCGCCCACGCGCGGCGCGCCCGGAACGCGACCTTCTTCCTCCACCCCTCCATCGATCCTCGC	....(((..((.(((((((.((.((((((((((((.(((.(((.((((.....((.((....)).)).((.....)).........)))).))).)))(((((..(((((((........).))))))..)))))..((((.......)))).)))))))))))).))))))).)).))..))).	TGGAGGAGGAGGAGGAGGAAG	-
CS-m0154	Chr8:21349591:21349861:-	-144	-	CS-m0154-3p	16	-	16	ATTTTAAAAATAAACCCTTCCAAAACTTATTTCCAAAATTTGAACCTTTTGGCCACGCCAACCTGCCTGGCGTGGCAAAACAACACTAACACGCTACCTACAGCGGGTGTGGCAGTTTTGTCTTGCCACGCTAGCGAGACCGGTGTGGCCAAATAACACTGTCACGCCATCGAGACCAGCGTGGCAGTATTGTTTTGGCACGCTAGTTCGGCTTGCATGGCCAAAAGGTTCAGATCTCAAAAATAAGTTTTGGAAGGGTTTGTTTTTAAAA	.(((((((((((((((((((((((((((((((.....((((((((((((((((((.((...((...((((((((.((((((((.(((..((((((..........(((((((((((.((((...((((((((.(.....).))))))))...)))).))))))))))).........))))))..))).)))))))).))))))))...))...)).)))))))))))))))))).....)))))))))))))))))))))))))))))))	-	AAATAAGTTTTGGAAGGGTTT
CS-m0155	Chr8:21478226:21478419:-	-85.6	CS-m0155-5p	CS-m0155-3p	12	11	1	GGAGAGCTGACAGAAAGAGAAGTGAGCACGCAGCGGCAGCTGTATCATCATCATCATTTCATCTCTCTCTCTCTCTCTCTTCCATGGCCGCCGACGGCCTCTCTTTCTTTCTATCTAGCTATCCTGTCGAAGGGAAGATTGATAGATCGATGCAGTCTGGCCGCTGTGTGCTCACTCTCTTCTGTCAACTGCCA	((..((.((((((((.((((.((((((((((((((((((((((((((((((((................................(((((....)))))..((((((((((.................)))))))))).)))).))).))))))).)).)))))))))))))))))))))))))))).)).)).	CAGAAAGAGAAGTGAGCACGCAG	GTGTGCTCACTCTCTTCTGTC
CS-m0156	Chr8:21491228:21491421:-	-85.6	CS-m0156-5p	CS-m0156-3p	12	11	1	GGAGAGCTGACAGAAAGAGAAGTGAGCACGCAGCGGCAGCTGTATCATCATCATCATTTCATCTCTCTCTCTCTCTCTCTTCCATGGCCGCCGACGGCCTCTCTTTCTTTCTATCTAGCTATCCTGTCGAAGGGAAGATTGATAGATCGATGCAGTCTGGCCGCTGTGTGCTCACTCTCTTCTGTCAACTGCCA	((..((.((((((((.((((.((((((((((((((((((((((((((((((((................................(((((....)))))..((((((((((.................)))))))))).)))).))).))))))).)).)))))))))))))))))))))))))))).)).)).	CAGAAAGAGAAGTGAGCACGCAG	GTGTGCTCACTCTCTTCTGTC
CS-m0157	Chr9:15065242:15065407:+	-75.5	CS-m0157-5p	-	9	9	-	TGGCCGCGGCTGGCTGACAGAAGAGAGTGAGCACACAGCGGGCAGACTGCATCTGAATTACCTGTTGCGACGAAGAAGACGACGGACGCAGCTTGCCGTTGCGTGCTCACTTCTCTCTCTGTCAGCTCTCTCTCTCTCTCTCTCGGGACTTGGTCCGCCATGGCTG	.(((((.(((.(((((((((((((((((((((((.((((((..((.((((.((((.........(((...))).........)))).))))))..)))))).)))))))).))))).))))))))))..................((((...))))))).))))).	TGGCTGACAGAAGAGAGTGAG	-
CS-m0158	Chr9:15792316:15792568:+	-108.1	CS-m0158-5p	-	7	7	-	GACCGCATCCTGCAGCTGACATGGCATGCCATGTGTAGCCACATTGTAAGGGAGTCCTTGTGCACATGGTCAATCTCGCAGAAAGCCCACTGCAATCCAAATCTTCTTCACGATTGTTCCTATTCACCAAATCACCCGTCTTCTCGAATGACCGCCCACCATTTCCCTCTGTTGCTGTTGCTAACATCCATGGCCCAGGGACCCACTTGCAGCGTGGCTACATGTGGCATGCCACGTTAGCTGGATGCAGGCA	..((((((((...(((((((.(((((((((((((((((((((.(((((((((.(((((((.((.(((((........((((........))))......((((........))))................(((..((......))..)))..................((((((....)).)))).))))))).))))))))).))))))).))))))))))))))))))))).))))))))))))).))..	TGCAGCTGACATGGCATGCCA	-
CS-m0159	Chr9:19788845:19788999:+	-79.7	CS-m0159-5p	CS-m0159-3p	11	1	10	GCATGGCGATGAGAGCTCGCATCTGGTAGCCAAGGATGACTTGCCTGTGTCTCTGCTCATGTGCAGTAGAAGAAGATGCATTTCTAGCTGCTTTCTGCATATGTGATCTCACAGGCAGTCTCCTTGGCTAGCCTGAGCGGCTCTCATCCTTCATG	.(((((.(((((((((.(((.((.((((((((((((.((((.(((((((......(.(((((((((.((.((.(((......)))..)).))..))))))))).)....)))))))))))))))))))).))).))))))))))))))..)))))	GAGCTCGCATCTGGTAGCCAAGG	TTGGCTAGCCTGAGCGGCTCTC
CS-m0160	Chr9:4672915:4673015:-	-30.5	CS-m0160-5p	-	6	6	-	ACACTATCCCAGAAGGGTAGTAACATCATATGTTACTGTAAAAATATATAGGTTGTTACTGCAAACTTTATAGGTTGTTACTGCACTTTTTGCAGTAACAA	...((((....((((.((((((((((((((((((........))))))).)).)))))))))...)))))))).(((((((((((.....)))))))))))	AGAAGGGTAGTAACATCATATG	-
CS-m0161	Chr9:13259715:13259854:-	-67.3	CS-m0161-5p	-	16	16	-	GAAAAGGCGGAGGTGGATGACGGCGGTGGCGGCGGCGGCTACGCGCGGACGCCAGATTTGGGGTGCCCCTACTACTACGCTCCACCGAAAAAGGTGACGACGACGATGCCGCCGCCGCCTCCTGCGGCGTCGGCGGTTGG	.......(((..((.((((.(.((((.((((((((((((..((((((..((((...(((((((.((............)).)).)))))...)))).)).)).))..))))))))))))..)))).))))).))..))).	AGGTGGATGACGGCGGTGGCGG	-
CS-m0162	Chr9:16737142:16737237:-	-40.4	CS-m0162-5p	-	10	9	-	TATGTATGGGGGTGTTTGGGAGAGAGTAGGGACTTATTGTTTTGTGAGAGGGATTAAAGTTTAGTCCCTAGTTTCCAAACACCCCCTATGACATGT	(((((..((((((((((((((...(.((((((((.((((((((......)))))...)))..)))))))).)))))))))))))))....))))).	GGTGTTTGGGAGAGAGTAGGGAC	-
CS-m0163	Chr9:18369825:18370151:-	-62.8	CS-m0163-5p	-	19	18	-	GCGTTCGTTTGGAGGACATTGAGGGAGAAAGCACCTCGTTTTCCGCACGTACGCTTCCCAAACTACTAAACGGTGTGTTTTTTTTGTAAAAAATTTTTATAGAAAAGTTGCTTTAAAAAATCATATTAATCCATTTTTAAAATTTAAAATAATCAATACTAAATTAATCATGAGCTAATGGCTCACCTCGTTTTGCGTATCTTCTCAATCTACTCAATCCCCTTCTTCTCAAACACACCCTAGTGTCTAGGGAGCAGAAACTCTTCAATGAAGCTTCCCTTCAATTCAATCAAAACATTCTCTCTCATCTGTTCTCATCTCTCATCT	...........(((((((.((((((((((.......(((.......)))...((((((...((.((((...((((((((((((((((((((...)))))))))))).....((((((((..............))))))))..............((((((((.......((((((...))))))......)))).))))...............................)))))))).))))))...)))))).(((....)))..(((((.....)))))..............))))))))))..)))))))...........	GGAGGACATTGAGGGAGAAAGCA	-
CS-m0164	Chr9:20300175:20300487:-	-120.9	-	CS-m0164-3p	7	-	7	CCACCGGCGTAGCTGTACGTACTCTCTCCGTTTTATAATGTACTTCCTCCGTTTCATAATGTAAGATTTTCTAGTATTACTCATATTTATATAGATGTTAATAAATCTAGACACACAAATATATTTAGATTCATTAACATCTATATGATATAGACAATGCTAGAAAGACTTACATTATAAAACGGAGGAAATAAGTCATTATAGCATTGCCTACGATATGTCTATATTAATTAACATTTATATGAATATAGGCAATCCTACAATGACTTACATTATGAAACGGAGGAAGTATACATATGGGTATCGATCTGTG	.(((.((((((.(((((.(((((.((((((((((((((((((.(((((((((((.((((((((((.((((((((((((..(((((((.((((((((((((((.((((((((............)))))))).))))))))))))))))))).)).)))))))))))).)))))))))).)))))))))))...(((((((.(((.((((((((.....(((.(((((.(((....))).))))).))))))))))).))).))))))))))))))))))))))))).)))))...))))).)).)).)).)))	-	CGGAGGAAGTATACATATGGGTA
CS-m0165	Chr9:21273188:21273287:-	-55	CS-m0165-5p	-	9	9	-	GTTACGGGGGTCTGCTGGTTAGAGGGAAGTAAGTTAGATAATCTTTGCATGGAAGAGGATCCTCTAACTTACTTCCATTTAGCTAGCAGGCCCACAAATT	.......((((((((((((((((.((((((((((((((..((((((........))))))..)))))))))))))).)))))))))))))))).......	TCTGCTGGTTAGAGGGAAGTA	-
