# Supplementary material for: Integrated analysis of miRNA and mRNA expression profiles in response to Cd exposure in rice seedlings
Source: BMC Genomics. 2014 Oct 1;15(1):835. doi: 10.1186/1471-2164-15-835 (PMC4193161; doi:10.1186/1471-2164-15-835)
Supplement: Supplementary file 9 — Additional file 9: Table S6: The basical information for the precursor of the new miRNAs' candidates. (XLSX 12 KB) [file 12864_2014_6517_MOESM9_ESM.xlsx]

## Sheet: Sheet1
Table S6 The basical information for the precursor of the new miRNAs' candidates.
Name	Location	length(nt)	precursor sequence	precursor structure	MFEIs	Region
miRR1	Chr6:9349830:9349906:-	77	AACGGGGGAAAGAAGAGTGGGAACGTGGGCTTCTTTCACAGTGCGTACCTCTCTTTCTCTTCTTTCTCGCTCTGTTC	(((((((((((((((((.((((..(((.((............)).)))...)))).))))))))))...))))))).	-27.6	intergenic
miRR2	Chr3:5960226:5960332:-	107	GCGGAGGAGGAGGCGGCGGGGTGGGTGACGGTCGAGGAGTGGGCGGGCTCCTCCGCCGCCGCGCTCTCCCGCACCGCCGTCCTCACCGCCTCCCCCTCCTCCTCCCT	..(((((((((((.((.((((((((.((((((((.((((.(.((((((......))..)))).).))))))....)))))))))))).)).)).)))))))))))..	-70.1	Os03g0213700
miRR3	Chr2:21968199:21968387:+	189	GAGAGGGAGAAGGCGGGGAGACCGGCGAGCATGCACAGAGAGGGAGGGAGCGGGGAGGCCCTCAGCCCGTTGATCCCCATGTCCCATTGGCGTCGACTCCCCGCGTCTTCGTTCGCCACACCGTCAGTAGTCCCCATCCCGACAACAGCGACGTCGTCGACGTCTGTCCTGCCGGTCAACTTCCTGTTG	((.((((((..(((((((((((((((((.........(.(((.(((((.((((((((((.....))).((((((.((.(((...))).)).))))))))))))).))))).))).).....((((.((.(((........))).))...))))))))))..)))).)))))))......)))))).)).	-73.2	Os02g0573000
miRR4	Chr7:13497680:13497917:-	150	GAGGAGGAGGATTGAGGAGATTGGGAAGATTGGAAAGATACACAAAACGAGGTGAGCCATTAGCGTATGATTAGTTGAGTATTAATTATTTTAAATTTTAAAAATGGATTAATATGATTTTTTAAAGCAACTTTCCTATAGAATTTTTTTGCAAAAAAACACACCGTTTAGTAGTTTGGGAAGCGTGCGCGCGGATAACGAGGTGTTTTCTCTCTCAATCTCCCAGATCAACCGGGAA	.....((..((((..((((((((((((((..((((((...(((........)))........((...(((..((((..((((((((((((((........))))).)))))))))))))..)))..))..))))))....................((((((..((((..((.((.((.....)).))..))....))))..))))))))).)))))))))))..))))..)).....	-52	Os07g0420700
miRR5	Chr3:847675:847793:-	119	ACTCTTGGTACAAGTCACACTACCGACTACTACCTGCGTTCCCAAATATAAGAGAATTTGTCTATGTAACTGCATAGGCAAAATCCCTCATGTTTGGGGATGGAGGTAGTACTAAGTAC	...(((((((..((((........)))).((((((.(((((((((((((.((.((.(((((((((((....))))))))))).)).)).))))))))))))).)))))))))))))...	-53.1	intergenic
miRR6	Chr11:5403834:5403956:+	123	GAGACCAAGTCTCTGTTTACACCGTCCTCAAAACATGACAGGTAGACATAACTGCCATCTACAAGTAGTTAATTCTAGAGTACGTTAGTGCTTTGAGTAGGGTCTAAACAGAGACCTGGTCTA	.((((((.(((((((((((.(((.(.((((((.((((((...((((..(((((((.........)))))))..))))......)))).)).)))))).).))).))))))))))).)))))).	-48.6	intergenic
miRR7	Chr12:2441355:2441614:+	260	GCCCGCGGCGGTGGGGCGGCGGTGGTGGCGGCGAAGGTGATGGACAGGAAGGAGCTGGCCGGGAGGAACAAGGAAGGGCGGGCGAGAACCGAGAGGGAGATCCTCGAGGCCGTCGACCACCCCTTCCTCCCGCGCCTCTACGGCGTGGCCGAGGGGGATCGCTGGTCCTGCCTCCTCACCGAGTTCTGCCCCGGCGGCGACCTCCACGTCCTCCGCCAGCGGCAGCCGCACCGCCGCTTCACCGAGTCCGCCGTCAGGTA	(((.((((((((((((((((((((.(((((.((..((((..((((.(((.(..((((.(((((.(((((.((((((((..(((((...((..((((.....))))..))...))).))..)))))))).(((((((.....)))))))..((((((((((...)))))).))))........)))))..)))))))))..).)))..))))..))))..)).).)))))))))))))))))))......)))))..))).	-149.5	intergenic
miRR8	Chr2:16227790:16227920:+	142	ACATCGAGGCTAAAGGAAGAAGAGAGAGAGTACAGCCTTAGTTCAGATCACATATGACTATCTTTTGCGAGTCTGATCGATACTCTGATGAAGGCTGTACCCTCTCTCTTCTTCTCTTAGCTTCTTGATGC	.((((((((((((.((((((((((((((.((((((((((...(((((((..((..((((..(....)..))))..)).))...)))))..)))))))))).)))))))))))))).))))))))..)))).	-64.4	intergenic
miRS1	Chr1:7872564:7872808:+	245	GGGGCGGCGACGGCGTCGTCTAGGCCGAGCGGCGACGCGGCGGCAACACCACCACCGGCGGCACGTCCGCCGCCCTCAGCCGCCGCCCCCGCCGCCCTCAGCCGCCGCCTCCGCGCCGCCGCCCTCAGCCCCCACCTCCGCCACCGCCGCCCACCGACCGTCAGCCCCCGCGCACCCGCGCCGCCCGTCCGCCCCCGCACACCGCCGCTCGCCGCCACCCGCGCCCGCCGTTCCTGCTCGCCCCG	(((((((((((((((.(((...((((((((((((..(((((((............(((((((.((...((.((.((.((..((.((....)).)).)).))..)).))...)).)))))))......((..........))..)))))))....((..((...((....((((....)))).)).))..))...........)))))))))..)))....)))..)))))))...)).)))))).	-96.7	intergenic
miRS2	Chr11:14378622:14378732:-	111	GCGCCGTGGGTAGGCGCGGCATGGCATGGCATGGCGCGGCGTTCCTTCGCAGGCGGCGGCGGCTCGGCGGTCAGATGGTGCGTGGTGCGGTGCGGCGGCGGCGGCTCGGCG	.(((((..(((.(.(((.((...((((.((((.(((((.((((...((((((.((....)).))..))))...)))).))))).)))).)))).)).))).).))))))))	-57.9	intergenic
miRS3	Chr6:5001545:5001778:+	234	TGTATTATACGACGGAGGGAGTAGAGTAGAAGATCTCTAATGTGGTCCTTGTAGGATGCGAGCCTGTGGTACGAGACTACACGATCCCTTGCAATTATAGCCGATTTTTGGTCGCAGCCGCCGCCTGGATGCCGATGAGAGAGACCTTCGCCGGAACAAGGATAGGCACGCGGCTGCATGCATGCGGCCAGCCAAGTATCCCTCTCTGCTTGATTCTGGAGATAATCTGATACG	.(((((((((..(((((.((((((((.((..(((..((....((((((.((((...(((((((.((((((.....)))))).)....))))))......(((((...))))).((((((((.(((((....(((.((((.......)))).)))........)))))..)))))))).)))).).)))))....)).))).))))))))))..)))))..).))...)))))).	-71.9	intergenic
miRS4	Chr6:22962500:22962620:-	121	GGCCATCCCCTCGCCGCGGCTGGCATCAGCATTCAGCAGTGGCGCACGGCCGCCGCCGGTGCTGCTCTCTGCGGCGACCAATGCTTGGTCTGCTGGCGCGAGCGGCGGCGAGGACATGGCG	.(((((..(((((((((.(((.((.((((((.((((((((((((......)))))).((((((((.....))))).)))..))).)))..)))))).)).))).)))))))))..))))).	-74.4	intergenic
miRS5	Chr9:15792316:15792568:+	253	GACCGCATCCTGCAGCTGACATGGCATGCCATGTGTAGCCACATTGTAAGGGAGTCCTTGTGCACATGGTCAATCTCGCAGAAAGCCCACTGCAATCCAAATCTTCTTCACGATTGTTCCTATTCACCAAATCACCCGTCTTCTCGAATGACCGCCCACCATTTCCCTCTGTTGCTGTTGCTAACATCCATGGCCCAGGGACCCACTTGCAGCGTGGCTACATGTGGCATGCCACGTTAGCTGGATGCAGGCA	..((((((((...(((((((.(((((((((((((((((((((.(((((((((.(((((((.((.(((((........((((........))))......((((........))))................(((..((......))..)))..................((((((....)).)))).))))))).))))))))).))))))).))))))))))))))))))))).))))))))))))).))..	-108.1	intergenic
