# Supplementary material for: Integrated analysis of miRNA and mRNA expression profiles in response to Cd exposure in rice seedlings
Source: BMC Genomics. 2014 Oct 1;15(1):835. doi: 10.1186/1471-2164-15-835 (PMC4193161; doi:10.1186/1471-2164-15-835)
Supplement: Supplementary file 11 — Additional file 11: Table S7: List of DEGs in phytohormone signaling pathways. (XLSX 17 KB) [file 12864_2014_6517_MOESM11_ESM.xlsx]

## Sheet: Sheet1
Table S7 List of DEGs in phytohormone signaling pathways
Locus	Phytohormone pathway	Gene name or protein name	TPM-KR	TPM-CR	log2 Ratio(CR1/KR)
LOC_Os02g13520.1	Auxin-signaling	OsIAA7	16.87	8.21	-1.03901	0.000344429
LOC_Os02g06910.1	Auxin-signaling	OsARF6	35.02	14.23	-1.29924	4.08149e-11
LOC_Os01g56240.1	Auxin-signaling	OsSAUR2	0.55	8.58	3.96347	0.000500792
LOC_Os04g45370.1	Auxin-signaling	OsSAUR19	7.33	28.65	1.96665	3.58956e-12
LOC_Os06g48860.1	Auxin-signaling	OsSAUR28	30.43	65.7	1.1104	6.63787e-12
LOC_Os10g36703.1	Auxin-signaling	SAUR	70.58	145.63	1.04498	1.83448e-11
LOC_Os09g37330.1	Auxin-signaling	OsSAUR39	8.25	1.46	-2.49843	1.428e-06
LOC_Os02g52990.1	Auxin-signaling	OsSAUR12	13.2	5.11	-1.36914	6.52312e-05
LOC_Os03g50860.1	CK-signaling	OsHK4	15.03	7.3	-1.04188	0.000769934
LOC_Os01g74020.1	CK-signaling	B-ARR	0.92	8.58	3.22127	0.000207673
LOC_Os04g57720.1	CK-signaling	OsRR6	7.88	18.43	1.22579	1.15861e-05
LOC_Os02g35180.1	CK-signaling	OsRR2	45.47	17.7	-1.36117	4.38482e-15
LOC_Os03g57640.1	GA-signaling	GID1	0.92	97.81	6.7322	0.000208226
LOC_Os01g06220.1	GA-signaling	GID1	78.28	439.62	2.48954	2.42721e-11
LOC_Os08g37050.1	GA-signaling	GID1	4.4	18.25	2.05232	3.59277e-09
LOC_Os07g06830.1	GA-signaling	GID1	5.87	22.45	1.93528	3.20652e-11
LOC_Os08g37060.1	GA-signaling	GID1	29.33	68.07	1.21464	4.13269e-12
LOC_Os03g15270.1	GA-signaling	GID1	22.37	50.91	1.18638	3.58454e-12
LOC_Os03g14730.1	GA-signaling	GID1	23.83	48.18	1.01566	2.26975e-10
LOC_Os08g37040.1	GA-signaling	GID1	7.7	15.88	1.04428	0.00051024
LOC_Os11g04350.1	GA-signaling	GID1	152.53	35.95	-2.08503	3.88521e-92
LOC_Os07g06840.1	GA-signaling	GID1	7.7	2.19	-1.81393	0.000231487
LOC_Os07g06860.1	GA-signaling	GID1	26.77	12.41	-1.10911	7.32328e-07
LOC_Os04g35250.1	GA-signaling	DELLA	1.83	13.69	2.90321	1.49347e-05
LOC_Os12g38490.1	GA-signaling	DELLA	48.77	167.71	1.7819	8.08281e-12
LOC_Os02g45760.1	GA-signaling	DELLA	2.93	9.31	1.66788	0.00012247
LOC_Os07g39470.1	GA-signaling	DELLA	28.23	59.13	1.06666	6.58859e-12
LOC_Os04g46860.1	GA-signaling	DELLA	24.93	9.67	-1.3663	1.09459e-08
LOC_Os03g18850.1	ABA-signaling	PYR/PYL	514.42	1292.4	1.32903	0
LOC_Os12g09640.1	ABA-signaling	PP2C	1.47	110.95	6.23795	4.44216e-05
LOC_Os09g15670.1	ABA-signaling	OsPP2C9	1.1	22.26	4.33888	0.000126421
LOC_Os06g48300.1	ABA-signaling	PP2C	0.55	6.39	3.53831	0.00049805
LOC_Os11g13820.1	ABA-signaling	PP2C	5.87	46.72	2.99261	3.09026e-11
LOC_Os03g18150.1	ABA-signaling	PP2C	37.4	149.09	1.99507	7.06783e-12
LOC_Os02g05630.4	ABA-signaling	PP2C	2.2	7.85	1.83519	0.000177499
LOC_Os03g16760.1	ABA-signaling	PP2C	7.52	1.64	-2.19704	2.81732e-05
LOC_Os11g37540.1	ABA-signaling	PP2C	7.15	2.19	-1.70701	0.000771264
LOC_Os01g64730.2	ABA-signaling	ABF	0.01	3.65	8.51175	9.76001e-06
LOC_Os02g14530.1	ET-signaling	CTR1	9.35	2.74	-1.77079	5.05381e-05
LOC_Os06g50920.1	ET-signaling	CTR1	55.55	20.99	-1.40408	2.74961e-19
LOC_Os05g50190.1	ET-signaling	CTR1	16.68	8.03	-1.05465	0.000307643
LOC_Os02g10700.1	ET-signaling	EBF1/2	34.83	75.19	1.11021	8.28397e-12
LOC_Os11g16280.1	ET-signaling	EBF1/2	15.77	7.3	-1.11121	0.000246601
LOC_Os07g48630.2	ET-signaling	EIN3	0.01	4.38	8.77479	7.39323e-07
LOC_Os07g22730.1	ET-signaling	ERF1/2	2.38	23.54	3.30608	2.71906e-06
LOC_Os03g64260.1	ET-signaling	ERF1/2	6.05	51.83	3.09878	1.88493e-11
LOC_Os07g12510.1	ET-signaling	ERF1/2	19.62	54.38	1.47075	0
LOC_Os04g46220.1	ET-signaling	ERF1/2	12.1	65.33	2.43274	0
LOC_Os01g54890.1	ET-signaling	ERF1/2	16.87	70.81	2.06949	1.71553e-12
LOC_Os02g43790.1	ET-signaling	ERF1/2	23.28	79.93	1.77965	3.86558e-12
LOC_Os07g38810.1	BR-signaling	BAK1	1.47	8.03	2.44958	4.62969e-05
LOC_Os04g34370.1	BR-signaling	BAK1	3.48	15.88	2.19005	7.6533e-08
LOC_Os04g44900.1	BR-signaling	BAK1	15.58	54.75	1.81316	5.51166e-14
LOC_Os05g25390.1	BR-signaling	BAK1	2.57	8.58	1.73921	0.000148312
LOC_Os04g34410.1	BR-signaling	BAK1	6.42	16.61	1.37141	5.12811e-06
LOC_Os04g44910.1	BR-signaling	BAK1	35.57	79.2	1.15484	1.33045e-11
LOC_Os07g40630.1	BR-signaling	BRI1	0.92	5.11	2.47362	0.000470508
LOC_Os01g14510.1	BR-signaling	BRI1	1.83	9.12	2.31719	1.58482e-05
LOC_Os09g23570.1	BR-signaling	BRI1	4.03	16.61	2.0432	1.23824e-08
LOC_Os04g56120.1	BR-signaling	BRI1	2.38	7.66	1.68638	0.000534149
LOC_Os11g06780.1	BR-signaling	BRI1	9.72	24.45	1.33081	3.2467e-08
LOC_Os06g18000.1	BR-signaling	BRI1	39.6	91.61	1.21	8.27047e-12
LOC_Os03g56250.1	BR-signaling	BRI1	11.37	26.46	1.21858	8.6585e-08
LOC_Os01g42294.1	BR-signaling	BRI1	33	11.5	-1.52083	5.21874e-13
LOC_Os01g60060.1	BR-signaling	BRI1	24.02	11.13	-1.10978	3.14899e-06
LOC_Os04g03579.1	BR-signaling	BRI1	235.39	112.23	-1.06859	5.57231e-53
LOC_Os05g40200.1	BR-signaling	BRI1	19.25	8.94	-1.10651	4.13734e-05
LOC_Os01g59570.1	BR-signaling	BRI1	52.07	25.55	-1.02713	2.38902e-11
LOC_Os04g51460.1	BR-signaling	TCH4	1.1	5.29	2.26576	0.000599884
LOC_Os04g51520.1	BR-signaling	TCH4	12.1	3.65	-1.72904	4.04387e-06
LOC_Os09g07460.1	BR-signaling	BSU1	769.79	254.03	-1.59947	0
LOC_Os10g25230.1	JA-signaling	JAZ	4.22	126.1	4.90118	6.55475e-09
LOC_Os03g08310.1	JA-signaling	JAZ	4.03	21.35	2.40538	1.20411e-08
LOC_Os03g08320.1	JA-signaling	JAZ	18.88	91.43	2.27581	1.46494e-12
LOC_Os10g25290.1	JA-signaling	JAZ	9.9	45.81	2.21016	2.19512e-12
LOC_Os03g08330.1	JA-signaling	JAZ	67.83	307.31	2.1797	0
LOC_Os09g26780.1	JA-signaling	JAZ	11.55	35.04	1.60111	0
LOC_Os03g53020.1	JA-signaling	MYC2	11	43.98	1.99934	0
LOC_Os04g31290.1	JA-signaling	MYC2	29.7	4.93	-2.5908	2.73057e-23
LOC_Os05g39930.1	SA-signaling	TGA	30.07	246.73	3.03654	5.38635e-12
LOC_Os07g03600.1	SA-signaling	PR1	12.47	135.41	3.4408	0
LOC_Os07g03730.1	SA-signaling	PR1	50.97	191.07	1.90638	7.52931e-12
LOC_Os07g03580.1	SA-signaling	PR1	41.62	121.72	1.54822	4.10659e-12
LOC_Os07g03710.1	SA-signaling	PR1	484.54	1233.82	1.34844	0
LOC_Os10g11500.1	SA-signaling	PR1	3336.2	965.19	-1.78932	0
