# Supplementary material for: Integrated analysis of miRNA and mRNA expression profiles in response to Cd exposure in rice seedlings
Source: BMC Genomics. 2014 Oct 1;15(1):835. doi: 10.1186/1471-2164-15-835 (PMC4193161; doi:10.1186/1471-2164-15-835)
Supplement: Supplementary file 12 — Additional file 12: Table S8: Predicted targets for differentially expressed miRNAs based on starBase and miRBase database searches in root and shoot. (XLSX 12 KB) [file 12864_2014_6517_MOESM12_ESM.xlsx]

## Sheet: Sheet1
Table S8 Predicted targets for differential expression miRNAs based on StarBase or PMRD in root and shoot
mirName	targetGene-Interaction	miRNA expression level		mRNA expression level		StarBase(S)or PMDR(P)
		CR/KR-Fold change	P value	CS/KS-Fold change	P value
osa-miR164a	LOC_Os12g05260.1	-1.35775	0	1.06952	9.29418e-12	S and P
osa-miR164b	LOC_Os12g05260.1	-1.35753	0	1.06952	9.29418e-12	S and P
osa-miR164f	LOC_Os12g05260.1	-1.35753	0	1.06952	9.29418e-12	S and P
osa-miR164e	LOC_Os12g05260.1	-1.34851	0	1.06952	9.29418e-12	S
osa-miR164a	LOC_Os04g38720.1	-1.35775	0	1.28614	4.62279e-07	S and P
osa-miR164b	LOC_Os04g38720.1	-1.35753	0	1.28614	4.62279e-07	S and P
osa-miR164f	LOC_Os04g38720.1	-1.35753	0	1.28614	4.62279e-07	S and P
osa-miR164e	LOC_Os04g38720.1	-1.34851	0	1.28614	4.62279e-07	S and P
osa-miR1433	LOC_Os09g15420.1	-2.40708	2.22444e-15	1.32977	4.72433e-06	S and P
osa-miR1436	LOC_Os02g21460.1	-2.15172	5.881e-07	1.5942	2.30052e-12	S
osa-miR1436	LOC_Os09g34250.1	-2.15172	5.881e-07	1.73325	0	S and P
osa-miR529b	LOC_Os07g12340.1	-1.57932	4.42516e-35	3.87403	0	S
osa-miR1436	LOC_Os05g50570.1	-2.15172	5.881e-07	10.9972	2.6125e-14	S and P
osa-miR164a	LOC_Os06g49660.1	-1.35775	0	1.02417	1.19334e-07	P
osa-miR164b	LOC_Os06g49660.1	-1.35753	0	1.02417	1.19334e-07	P
osa-miR164f	LOC_Os06g49660.1	-1.35753	0	1.02417	1.19334e-07	P
osa-miR444d.1	LOC_Os07g39470.1	-1.20122	2.73595e-144	1.06666	6.58859e-12	P
osa-miR444b.1	LOC_Os07g39470.1	-1.15175	4.16937e-33	1.06666	6.58859e-12	P
osa-miR444c.1	LOC_Os07g39470.1	-1.15175	4.16937e-33	1.06666	6.58859e-12	P
osa-miR172a	LOC_Os04g58720.1	-1.14926	4.79896e-33	1.38283	0.000597843	P
osa-miR444d.2	LOC_Os03g58790.1	-1.18623	1.40569e-140	1.99227	2.73809e-12	P
osa-miR444e	LOC_Os03g58790.1	-1.12626	1.35277e-122	1.99227	2.73809e-12	P
osa-miR529b	LOC_Os12g08760.1	-1.57932	4.42516e-35	2.18991	2.18338e-12	P
osa-miR397b	LOC_Os12g15680.1	-1.5022	1.08113e-113	2.40346	0	P
osa-miR171h	LOC_Os03g19070.1	-1.44746	3.27661e-27	3.02237	7.54005e-05	P
osa-miR529b	LOC_Os04g28420.1	-1.57932	4.42516e-35	3.83254	0.000330315	P
osa-miR1436	LOC_Os08g28710.1	-2.15172	5.881e-07	3.89988	0.000502005	P
osa-miR1436	LOC_Os08g03579.1	-2.15172	5.881e-07	7.99435	0.000442445	P
osa-miR444c.2	LOC_Os08g33479.1	-1.44151	5.02273e-297	8.43879	1.85404e-05	P
osa-miR444b.2	LOC_Os08g33479.1	-1.4492	3.52637e-291	8.43879	1.85404e-05	P
osa-miR444d.1	LOC_Os08g33479.1	-1.20122	2.73595e-144	8.43879	1.85404e-05	P
osa-miR444d.2	LOC_Os08g33479.1	-1.18623	1.40569e-140	8.43879	1.85404e-05	P
osa-miR444e	LOC_Os08g33479.1	-1.12626	1.35277e-122	8.43879	1.85404e-05	P
