# Supplementary material for: Integrated analysis of miRNA and mRNA expression profiles in response to Cd exposure in rice seedlings
Source: BMC Genomics. 2014 Oct 1;15(1):835. doi: 10.1186/1471-2164-15-835 (PMC4193161; doi:10.1186/1471-2164-15-835)
Supplement: Supplementary file 13 — Additional file 13: Table S9: The predicted targets for the new miRNA candidates using UEA sRNA toolkit. (XLSX 21 KB) [file 12864_2014_6517_MOESM13_ESM.xlsx]

## Sheet: Sheet1
Table S9 The predicted targets for the new miRNA candidates using UEA sRNA toolkit
sRNA ID	target gene accession	start-end position of target	target description
miRR1	LOC_Os09g23650.1	206-226	CDS|FAM10 family protein, putative, expressed
miRR1	LOC_Os09g23660.1	206-226	CDS|ZIM motif family protein, expressed
miRR2	LOC_Os01g50310.1	19-39	CDS|VIP1 protein, putative, expressed
miRR2	LOC_Os02g32620.1	339-357	CDS|PAN domain-containing protein At5g03700 precursor, putative, expressed
miRR2	LOC_Os04g35800.1	95-114	CDS|zinc finger C-x8-C-x5-C-x3-H type family protein, expressed
miRR2	LOC_Os01g52260.1	522-540	CDS|serine acetyltransferase protein, putative, expressed
miRR2	LOC_Os06g18140.1	107-126	CDS|UDP-glucoronosyl and UDP-glucosyl transferase domain containing protein, expressed
miRR2	LOC_Os05g01120.1	332-352	CDS|cytochrome P450, putative, expressed
miRR2	LOC_Os01g73480.1	40-61	CDS|acetyltransferase, GNAT family protein, expressed
miRR2	LOC_Os01g04990.2	73-93	CDS|mitochondrial carrier protein, putative, expressed
miRR2	LOC_Os08g27150.1	46-65	CDS|chloroplastic group IIA intron splicing facilitator CRS1, chloroplast precursor, putative, expressed
miRR2	LOC_Os10g39870.1	410-430	CDS|ATG1, putative, expressed
miRR2	LOC_Os06g46880.1	256-275	CDS|surp module family protein, putative, expressed
miRR2	LOC_Os02g54410.1	17-37	CDS|transposon protein, putative, CACTA, En/Spm sub-class, expressed
miRR2	LOC_Os01g04990.2	73-93	CDS|mitochondrial carrier protein, putative, expressed
miRR2	LOC_Os12g28770.1	877-896	CDS|POEI19 - Pollen Ole e I allergen and extensin family protein precursor, expressed
miRR2	LOC_Os04g52290.1	542-562	CDS|PPR repeat domain containing protein, putative, expressed
miRR2	LOC_Os06g39970.1	195-213	CDS|CESA11 - cellulose synthase, expressed
miRR2	LOC_Os12g04110.1	2501-2520	CDS|pentatricopeptide, putative, expressed
miRR2	LOC_Os05g22770.1	1255-1276	CDS|retrotransposon protein, putative, unclassified, expressed
miRR2	LOC_Os08g13250.1	709-729	CDS|speckle-type POZ protein, putative, expressed
miRR2	LOC_Os07g30930.1	155-173	CDS|pentatricopeptide repeat domain containing protein, putative, expressed
miRR2	LOC_Os06g47320.1	219-237	CDS|T-complex protein, putative, expressed
miRR2	LOC_Os11g19480.1	875-893	CDS|receptor protein kinase-like protein At4g34220 precursor, putative, expressed
miRR2	LOC_Os07g08650.1	83-103	CDS|expressed protein
miRR2	LOC_Os01g16220.1	73-93	CDS|Sad1 / UNC-like C-terminal domain containing protein, putative, expressed
miRR2	LOC_Os05g44320.1	163-184	CDS|WD domain, G-beta repeat domain containing protein, expressed
miRR2	LOC_Os10g32980.1	2168-2187	CDS|CESA7 - cellulose synthase, expressed
miRR2	LOC_Os09g08620.1	239-259	CDS|OsFBX309 - F-box domain containing protein, expressed
miRR2	LOC_Os05g09640.1	1091-1111	CDS|uncharacterized protein At4g06744 precursor, putative, expressed
miRR2	LOC_Os06g34710.1	336-355	CDS|expressed protein
miRR2	LOC_Os05g44320.1	163-184	CDS|WD domain, G-beta repeat domain containing protein, expressed
miRR2	LOC_Os05g44320.1	163-184	CDS|WD domain, G-beta repeat domain containing protein, expressed
miRR2	LOC_Os03g27850.1	177-195	CDS|expressed protein
miRR2	LOC_Os04g02850.1	371-390	CDS|pentatricopeptide, putative, expressed
miRR2	LOC_Os03g18770.1	196-217	CDS|wound-induced protein WI12, putative, expressed
miRR2	LOC_Os01g48610.1	299-318	CDS|expressed protein
miRR2	LOC_Os11g02740.1	372-391	CDS|expressed protein
miRR2	LOC_Os12g02710.1	372-391	CDS|expressed protein
miRR2	LOC_Os12g18640.1	17-36	CDS|pentatricopeptide, putative, expressed
miRR2	LOC_Os06g06560.1	235-254	CDS|starch synthase, putative, expressed
miRR2	LOC_Os01g67120.2	365-384	CDS|rhodanese-like domain containing protein, putative, expressed
miRR2	LOC_Os03g26044.1	50-69	CDS|CSLA5 - cellulose synthase-like family A; mannan synthase, expressed
miRR2	LOC_Os01g67120.2	365-384	CDS|rhodanese-like domain containing protein, putative, expressed
miRR2	LOC_Os06g23420.1	18-37	CDS|exostosin family domain containing protein, expressed
miRR2	LOC_Os06g23420.1	18-37	CDS|exostosin family domain containing protein, expressed
miRR2	LOC_Os01g68210.1	262-282	CDS|expressed protein
miRR2	LOC_Os12g18374.2	1543-1563	CDS|NB-ARC domain containing protein, expressed
miRR2	LOC_Os12g18374.2	1543-1563	CDS|NB-ARC domain containing protein, expressed
miRR2	LOC_Os03g16334.1	746-765	CDS|fringe-related protein, putative, expressed
miRR2	LOC_Os11g34090.1	879-898	CDS|plant protein of unknown function domain containing protein, expressed
miRR2	LOC_Os11g20554.1	191-212	CDS|ATP-dependent RNA helicase, putative, expressed
miRR2	LOC_Os02g48122.1	611-630	CDS|PPR repeat domain containing protein, putative, expressed
miRR2	LOC_Os01g67240.1	964-984	CDS|formin-like protein 1 precursor, putative, expressed
miRR2	LOC_Os04g40970.1	202-222	CDS|DEAD-box ATP-dependent RNA helicase, putative, expressed
miRR2	LOC_Os07g43290.2	293-313	CDS|LTPL56 - Protease inhibitor/seed storage/LTP family protein precursor, expressed
miRR3	LOC_Os01g06740.1	414-432	CDS|ribosome inactivating protein, putative, expressed
miRR3	LOC_Os07g08320.1	63-80	CDS|RNA recognition motif containing protein, expressed
miRR3	LOC_Os07g03110.1	264-281	CDS|OsFBX213 - F-box domain containing protein, expressed
miRR3	LOC_Os05g39110.1	20-39	CDS|selT-like protein precursor, putative, expressed
miRR3	LOC_Os05g39110.1	20-39	CDS|selT-like protein precursor, putative, expressed
miRR3	LOC_Os08g15580.1	924-940	CDS|retrotransposon protein, putative, Ty3-gypsy subclass, expressed
miRR3	LOC_Os04g16380.1	924-940	CDS|retrotransposon protein, putative, Ty3-gypsy subclass, expressed
miRR3	LOC_Os12g44110.2	459-477	CDS|ligA, putative, expressed
miRR3	LOC_Os05g01560.2	238-255	CDS|vacuolar ATP synthase, putative, expressed
miRR3	LOC_Os12g31160.1	1922-1941	CDS|MLA10, putative, expressed
miRR3	LOC_Os11g09270.1	510-528	CDS|ankyrin repeat family protein, putative, expressed
miRR4	LOC_Os07g47110.1	331-350	CDS|OsFBT11 - F-box and tubby domain containing protein, expressed
miRR4	LOC_Os07g47530.1	422-438	CDS|AAA-type ATPase family protein, putative, expressed
miRR4	LOC_Os07g47530.1	422-438	CDS|AAA-type ATPase family protein, putative, expressed
miRR5	LOC_Os10g40260.1	41-58	CDS|expressed protein
miRR5	LOC_Os06g15850.1	3515-3532	CDS|transposon protein, putative, CACTA, En/Spm sub-class, expressed
miRR7	LOC_Os03g11580.1	47-65	CDS|expressed protein
miRR7	LOC_Os03g53280.1	61-79	CDS|WD domain containing protein, putative, expressed
miRR7	LOC_Os10g29560.1	2478-2499	CDS|transposon protein, putative, CACTA, En/Spm sub-class, expressed
miRR7	LOC_Os04g52074.1	209-229	CDS|expressed protein
miRR7	LOC_Os03g20690.1	245-263	CDS|retrotransposon protein, putative, Ty1-copia subclass, expressed
miRR7	LOC_Os08g08950.1	38-58	CDS|transposon protein, putative, CACTA, En/Spm sub-class, expressed
miRR7	LOC_Os01g65460.1	279-297	CDS|beta-galactosidase precursor, putative, expressed
miRR7	LOC_Os01g65460.1	279-297	CDS|beta-galactosidase precursor, putative, expressed
miRR7	LOC_Os05g25840.3	146-166	CDS| ELMO/CED-12 family protein, putative, expressed
miRR7	LOC_Os10g22460.1	97-114	CDS|expressed protein
miRR7	LOC_Os07g39920.1	832-850	CDS|formin, putative, expressed
miRR7	LOC_Os10g23204.1	65-85	CDS|CutA, chloroplast precursor, putative, expressed
miRR7	LOC_Os08g30070.1	83-101	CDS|expressed protein
miRR7	LOC_Os11g45990.1	1621-1639	CDS|von Willebrand factor type A domain containing protein, putative, expressed
miRR7	LOC_Os03g24860.1	111-131	CDS|transporter family protein, putative, expressed
miRR7	LOC_Os04g38930.1	95-113	CDS|pentatricopeptide, putative, expressed
miRR7	LOC_Os07g45160.1	158-178	CDS|SAC3/GANP family protein, expressed
miRR7	LOC_Os04g04020.1	75-94	CDS|protein transport protein Sec24-like, putative, expressed
miRR7	LOC_Os05g25840.3	146-166	CDS| ELMO/CED-12 family protein, putative, expressed
miRR7	LOC_Os11g42310.1	315-333	CDS|OsFBL58 - F-box domain and LRR containing protein, expressed
miRR7	LOC_Os11g35940.1	49-68	CDS|transposon protein, putative, CACTA, En/Spm sub-class, expressed
miRR7	LOC_Os08g17990.1	3950-3970	CDS|retrotransposon protein, putative, unclassified, expressed
miRR7	LOC_Os05g32760.1	187-206	CDS|BZIP protein, putative, expressed
miRR7	LOC_Os07g42380.1	73-93	CDS|RNA recognition motif containing protein, putative, expressed
miRR7	LOC_Os10g13670.1	301-321	CDS|Zinc finger, C3HC4 type domain containing protein, expressed
miRR7	LOC_Os07g49270.2	129-148	CDS|AMP deaminase, putative, expressed
miRR7	LOC_Os07g49270.2	129-148	CDS|AMP deaminase, putative, expressed
miRR7	LOC_Os02g10300.1	38-56	CDS|polygalacturonase, putative, expressed
miRR7	LOC_Os03g64110.1	131-149	CDS|WD domain, G-beta repeat domain containing protein, expressed
miRR7	LOC_Os04g40030.1	106-126	CDS|OsFBO17 - F-box and other domain containing protein, expressed
miRR7	LOC_Os04g35170.1	313-332	CDS|expressed protein
miRR7	LOC_Os12g38860.1	537-556	CDS|transposon protein, putative, unclassified, expressed
miRR7	LOC_Os03g64390.1	1168-1186	CDS|expressed protein
miRR7	LOC_Os04g51000.1	85-103	CDS|transcription factor FL, putative, expressed
miRR7	LOC_Os03g08740.1	70-88	CDS|expressed protein
miRR7	LOC_Os05g24684.1	9-29	CDS|structural constituent of ribosome, putative, expressed
miRR7	LOC_Os02g02910.3	1870-1889	CDS|expressed protein
miRR7	LOC_Os02g02910.3	1867-1886	CDS|expressed protein
miRR7	LOC_Os02g02910.3	1867-1886	CDS|expressed protein
miRR7	LOC_Os02g12120.1	529-548	CDS|retrotransposon protein, putative, unclassified, expressed
miRR7	LOC_Os12g41660.1	28-46	CDS|expressed protein
miRR7	LOC_Os07g08180.2	132-149	CDS|PPR repeat containing protein, expressed
miRR7	LOC_Os07g08180.2	132-149	CDS|PPR repeat containing protein, expressed
miRR7	LOC_Os02g03460.1	60-78	CDS|phosphatidate cytidylyltransferase, putative, expressed
miRR7	LOC_Os04g39520.1	1663-1680	CDS|ZOS4-08 - C2H2 zinc finger protein, expressed
miRR7	LOC_Os11g20270.1	114-133	CDS|retrotransposon protein, putative, unclassified, expressed
miRR7	LOC_Os02g28850.1	46-66	CDS|Kinesin motor domain domain containing protein, expressed
miRR7	LOC_Os10g34170.1	100-117	CDS|glutaredoxin domain containing protein, putative, expressed
miRR7	LOC_Os03g52794.1	179-197	CDS|phosphatidylinositol kinase, putative, expressed
miRR7	LOC_Os01g38970.1	102-120	CDS|carbamoyl-phosphate synthase large chain, putative, expressed
miRR7	LOC_Os06g11730.1	455-473	CDS|RNA recognition motif containing protein, putative, expressed
miRR7	LOC_Os04g13470.1	193-213	CDS|expressed protein
miRR7	LOC_Os02g30140.2	126-146	CDS|expressed protein
miRR7	LOC_Os02g30140.2	126-146	CDS|expressed protein
miRR7	LOC_Os02g57790.1	752-770	CDS|ZOS2-19 - C2H2 zinc finger protein, expressed
miRR7	LOC_Os01g07930.1	622-642	CDS|zinc finger C-x8-C-x5-C-x3-H type family protein, expressed
miRR7	LOC_Os09g23110.1	41846	CDS|transporter family protein, putative, expressed
miRR7	LOC_Os04g23220.1	487-505	CDS|expressed protein
miRR7	LOC_Os05g06120.1	894-912	CDS|ubiquitin conjugating enzyme protein, putative, expressed
miRR7	LOC_Os10g35550.1	449-467	CDS|pre-mRNA-processing factor 6, putative, expressed
miRR7	LOC_Os02g07810.1	992-1013	CDS|inactive receptor kinase At2g26730 precursor, putative, expressed
miRR7	LOC_Os07g36450.1	142-162	CDS|PPR repeat domain containing protein, putative, expressed
miRR7	LOC_Os03g08740.1	70-88	CDS|expressed protein
miRR7	LOC_Os03g44500.1	50-68	CDS|serine/threonine protein phosphatase, putative, expressed
miRR7	LOC_Os10g36810.1	76-95	CDS|plus-3 domain containing protein, putative, expressed
miRR7	LOC_Os04g33260.1	990-1007	CDS|expressed protein
miRR7	LOC_Os07g01970.1	319-337	CDS|retrotransposon protein, putative, unclassified, expressed
miRR7	LOC_Os08g34950.1	247-264	CDS|chaperonin Cpn60/TCP-1, putative, expressed
miRR7	LOC_Os05g08890.1	35-55	CDS|transposable element protein, putative, containing Pfam profile: PF03108, MuDR, expressed
miRR7	LOC_Os09g32300.1	23-44	CDS|KH domain-containing protein, putative, expressed
miRR7	LOC_Os03g63910.1	261-281	CDS|PPR repeat domain containing protein, putative, expressed
miRR7	LOC_Os12g06010.1	4922-4939	CDS|retrotransposon protein, putative, unclassified, expressed
miRR7	LOC_Os04g54070.1	782-800	CDS|receptor-like kinase, putative, expressed
miRR7	LOC_Os06g43170.1	2600-2618	CDS|transposon protein, putative, unclassified, expressed
miRR7	LOC_Os06g12060.1	1439-1457	CDS|mTERF family protein, expressed
miRR7	LOC_Os10g42430.1	256-276	CDS|transcription factor MYC7E, putative, expressed
miRR7	LOC_Os03g28980.1	1449-1469	CDS|WD40-like Beta Propeller Repeat family protein, expressed
miRR7	LOC_Os01g34080.1	150-168	CDS|armadillo/beta-catenin-like repeat family protein, expressed
miRR7	LOC_Os08g43110.1	146-165	CDS|retrotransposon protein, putative, unclassified, expressed
miRR7	LOC_Os05g31420.1	14-35	CDS|GRAS family transcription factor containing protein, expressed
miRR7	LOC_Os04g38630.1	11-31	CDS|helicase conserved C-terminal domain containing protein, expressed
miRR7	LOC_Os06g29340.1	568-586	CDS|retrotransposon protein, putative, unclassified, expressed
miRR7	LOC_Os07g08040.1	275-295	CDS|expressed protein
miRR7	LOC_Os01g18640.2	387-404	CDS|aminotransferase, putative, expressed
miRR7	LOC_Os01g18640.2	387-404	CDS|aminotransferase, putative, expressed
miRR7	LOC_Os01g19220.1	2012-2030	CDS|beta-D-xylosidase, putative, expressed
miRR7	LOC_Os05g05660.1	2038-2056	CDS|PWWP domain containing protein, expressed
miRR7	LOC_Os09g12600.2	42-61	CDS|phosphate/phosphate translocator, putative, expressed
miRR7	LOC_Os01g02040.2	41-61	CDS|retrotransposon protein, putative, unclassified, expressed
miRR7	LOC_Os05g47850.1	110-128	CDS|chloroplastic group IIA intron splicing facilitator CRS1, chloroplast precursor, putative, expressed
miRR7	LOC_Os11g40550.2	1576-1596	CDS|receptor kinase, putative, expressed
miRR7	LOC_Os12g01922.1	166-185	CDS|WD domain and HEAT domain containing protein, putative, expressed
miRR7	LOC_Os08g45030.1	215-234	CDS|multidrug resistance protein, putative, expressed
miRR7	LOC_Os02g49090.1	296-315	CDS|WD domain, G-beta repeat domain containing protein, expressed
miRR7	LOC_Os05g25600.1	172-192	CDS|transposon protein, putative, unclassified, expressed
miRR7	LOC_Os03g64340.1	1132-1151	CDS|heavy metal-associated domain containing protein, expressed
miRR7	LOC_Os08g30080.1	1157-1176	CDS|1-aminocyclopropane-1-carboxylate oxidase homolog 4, putative, expressed
miRR7	LOC_Os01g08470.1	1138-1159	CDS|retrotransposon protein, putative, unclassified, expressed
miRR7	LOC_Os05g03450.1	25-43	CDS|lectin protein kinase family protein, putative, expressed
miRR7	LOC_Os04g32010.1	41879	CDS|thiamine pyrophosphate enzyme, C-terminal TPP binding domain containing protein, expressed
miRR7	LOC_Os06g09880.1	263-280	CDS|EMB1270, putative, expressed
miRR7	LOC_Os03g21660.1	226-244	CDS|transposon protein, putative, unclassified, expressed
miRR7	LOC_Os04g38810.1	1117-1133	CDS|formin, putative, expressed
miRR7	LOC_Os09g12600.2	42-61	CDS|phosphate/phosphate translocator, putative, expressed
miRR7	LOC_Os03g20080.1	146-165	CDS|retrotransposon protein, putative, unclassified, expressed
miRR7	LOC_Os01g48210.2	101-121	CDS|PAP/25A associated domain containing protein, putative, expressed
miRR7	LOC_Os01g07340.1	103-123	CDS|pentatricopeptide, putative, expressed
miRR7	LOC_Os06g08520.1	563-580	CDS|transposon protein, putative, unclassified, expressed
miRR7	LOC_Os11g40550.2	1576-1596	CDS|receptor kinase, putative, expressed
miRR7	LOC_Os05g08770.1	1153-1170	CDS|uncharacterized protein At4g06744 precursor, putative, expressed
miRR7	LOC_Os05g08770.1	1153-1170	CDS|uncharacterized protein At4g06744 precursor, putative, expressed
miRR7	LOC_Os03g06240.1	86-104	CDS|YT521-B-like family domain containing protein, expressed
miRR7	LOC_Os03g06240.1	86-104	CDS|YT521-B-like family domain containing protein, expressed
miRR7	LOC_Os02g54780.1	83-103	CDS|CYPRO4, putative, expressed
miRR7	LOC_Os03g50780.1	52-70	CDS|PHD-finger domain containing protein, putative, expressed
miRR7	LOC_Os01g46554.1	90-109	CDS|transposon protein, putative, CACTA, En/Spm sub-class, expressed
miRR7	LOC_Os04g02730.1	37-55	CDS|tRNA-dihydrouridine synthase 3-like, putative, expressed
miRR7	LOC_Os01g57100.1	14-32	CDS|expressed protein
miRR7	LOC_Os11g16350.1	56-75	CDS|expressed protein
miRR7	LOC_Os01g12720.1	334-354	CDS|protein kinase domain containing protein, expressed
miRR7	LOC_Os12g06150.1	812-831	CDS|DUF623 domain containing protein, expressed
miRR7	LOC_Os07g11030.1	45-64	CDS|transposon protein, putative, CACTA, En/Spm sub-class, expressed
miRR7	LOC_Os07g01130.1	17-38	CDS|pentatricopeptide containing protein, putative, expressed
miRR7	LOC_Os12g37530.3	14-34	CDS|expressed protein
miRR7	LOC_Os12g37530.3	14-34	CDS|expressed protein
miRR7	LOC_Os12g18640.1	35-53	CDS|pentatricopeptide, putative, expressed
miRR7	LOC_Os06g14630.1	1074-1091	CDS|GDSL-like lipase/acylhydrolase, putative, expressed
miRR7	LOC_Os06g38980.1	1931-1949	CDS|polyadenylate-binding protein, putative, expressed
miRR8	LOC_Os04g33140.1	36-52	CDS|expressed protein
miRR8	LOC_Os06g13610.1	36-53	CDS|expressed protein
miRR8	LOC_Os09g16020.1	55-72	CDS|expressed protein
miRR8	LOC_Os01g68810.1	1644-1660	CDS|expressed protein
miRR8	LOC_Os02g23824.1	332-350	CDS|retrotransposon, putative, centromere-specific, expressed
miRR8	LOC_Os10g03420.1	41972	CDS|receptor-like protein kinase 2 precursor, putative, expressed
miRR8	LOC_Os11g18970.1	41907	CDS|expressed protein
miRR8	LOC_Os07g05024.1	130-146	CDS|expressed protein
miRR8	LOC_Os10g32090.1	13-30	CDS|expressed protein
miRR8	LOC_Os05g12080.1	36-54	CDS|expressed protein
miRR8	LOC_Os05g11200.1	109-126	CDS|expressed protein
miRR8	LOC_Os05g12360.1	1207-1228	CDS|retrotransposon protein, putative, unclassified, expressed
miRS1	LOC_Os01g14060.1	721-741	CDS|expressed protein
miRS1	LOC_Os08g32460.1	175-195	CDS|expressed protein
miRS1	LOC_Os01g11500.1	243-262	CDS|zinc finger, C3HC4 type domain containing protein, expressed
miRS1	LOC_Os06g32310.1	287-308	CDS|expressed protein
miRS1	LOC_Os04g21780.1	74-94	CDS|expressed protein
miRS1	LOC_Os11g38610.2	323-343	CDS|expressed protein
miRS1	LOC_Os11g38360.1	338-358	CDS|retrotransposon protein, putative, unclassified, expressed
miRS2	LOC_Os01g03840.1	652-670	CDS|ZOS1-02 - C2H2 zinc finger protein, expressed
miRS2	LOC_Os04g21590.1	362-381	CDS|PB1 domain containing protein, expressed
miRS2	LOC_Os03g19900.1	120-137	CDS|AP2 domain containing protein, expressed
miRS2	LOC_Os05g33000.2	187-206	CDS|E3 ubiquitin-protein ligase MGRN1, putative, expressed
miRS2	LOC_Os05g33000.2	187-206	CDS|E3 ubiquitin-protein ligase MGRN1, putative, expressed
miRS2	LOC_Os05g51610.1	85-100	CDS|sodium/calcium exchanger protein, putative, expressed
miRS2	LOC_Os06g48940.1	34-48	CDS|GHMP kinases ATP-binding protein, putative, expressed
miRS2	LOC_Os06g19900.1	59-76	CDS|retrotransposon protein, putative, unclassified, expressed
miRS2	LOC_Os07g29740.1	17-36	CDS|transposon protein, putative, CACTA, En/Spm sub-class, expressed
miRS2	LOC_Os03g03730.1	352-373	CDS|regulatory protein, putative, expressed
miRS2	LOC_Os03g19590.1	59-78	CDS|phytochrome B, putative, expressed
miRS2	LOC_Os07g36530.1	140-157	CDS|OsFBX249 - F-box domain containing protein, expressed
miRS2	LOC_Os02g41640.1	395-415	CDS|transposon protein, putative, unclassified, expressed
miRS2	LOC_Os08g35880.1	246-263	CDS|OsFBX294 - F-box domain containing protein, expressed
miRS2	LOC_Os03g10360.1	116-136	CDS|SURF1, putative, expressed
miRS2	LOC_Os08g28870.1	2359-2379	CDS|receptor-like protein kinase 5 precursor, putative, expressed
miRS2	LOC_Os07g30610.1	741-760	CDS|cytokinin-O-glucosyltransferase 2, putative, expressed
miRS2	LOC_Os02g51660.1	72-91	CDS|trpH, putative, expressed
miRS2	LOC_Os02g09410.1	166-183	CDS|cytochrome P450, putative, expressed
miRS2	LOC_Os08g35510.1	155-172	CDS|cytochrome P450, putative, expressed
miRS2	LOC_Os09g08990.1	158-175	CDS|cytochrome P450, putative, expressed
miRS4	LOC_Os06g11450.1	68-87	CDS|zinc finger, C3HC4 type domain containing protein, expressed
miRS4	LOC_Os04g54390.1	134-153	CDS|nuclease PA3, putative, expressed
miRS4	LOC_Os12g13910.1	564-582	CDS|expressed protein
miRS4	LOC_Os08g04190.1	1259-1278	CDS|homeobox and START domains containing protein, putative, expressed
miRS4	LOC_Os01g16310.1	909-927	CDS|glycosyl hydrolase, family 31, putative, expressed
miRS4	LOC_Os03g21160.1	981-1001	CDS|RNA-binding zinc finger protein, putative, expressed
miRS4	LOC_Os03g21160.1	981-1001	CDS|RNA-binding zinc finger protein, putative, expressed
miRS4	LOC_Os09g27040.1	285-305	CDS|GEX1, putative, expressed
miRS4	LOC_Os07g02060.1	754-772	CDS|WRKY29, expressed
